# Supplementary material for: Pre-Pandemic Cross-Reactive Immunity against SARS-CoV-2 among Central and West African Populations
Source: Viruses. 2022 Oct 14;14(10):2259. doi: 10.3390/v14102259 (PMC9611584; doi:10.3390/v14102259)
Supplement: Supplementary file 1 [file viruses-14-02259-s001.zip]

Archive with 1 entries (1 files):
- SupplementaryMaterials_Viruses.xlsx
