# Supplementary material for: Pre-Pandemic Cross-Reactive Immunity against SARS-CoV-2 among Central and West African Populations
Source: Viruses. 2022 Oct 14;14(10):2259. doi: 10.3390/v14102259 (PMC9611584; doi:10.3390/v14102259)
Supplement: Supplementary file 1 [file viruses-14-02259-s001.zip › SupplementaryMaterials_Viruses.xlsx]

## Sheet: Africa
Pays	Puits	Year of sampling	Age	Sexe	N	S1	S2	RBD	NTD	N > PRECOV	S1 > PRECOV	S2 > PRECOV	RBD > PRECOV	NTD > PRECOV	Score PRECOV
CAMEROUN	A_A01	2018	46	F	0.628	0.241	1.239	1.4	0.298	0	0	0	1	0	1
CAMEROUN	A_A02	2018	69	F	1.326	0.091	38.338	0	1.146	0	0	1	0	0	1
CAMEROUN	A_A03	2018	47	F	2.392	0.235	0.089	0.271	0.473	0	0	0	0	0	0
CAMEROUN	A_A04	2018	43	H	3.371	0.529	0.126	0.209	0.172	0	0	0	0	0	0
CAMEROUN	A_A05	2018	62	F	5.09	0.545	2.735	0.076	0.049	0	0	0	0	0	0
CAMEROUN	A_A06	2018	54	F	9.042	47.283	51.568	0.013	0	1	1	1	0	0	3
CAMEROUN	A_A07	2018	47	F	0.662	0.675	2.184	0	0.289	0	1	0	0	0	1
CAMEROUN	A_A08	2018	51	H	5.93	0.949	12.57	0.597	0.368	0	1	1	0	0	2
CAMEROUN	A_A09	2018	57	H	1.256	0.466	1.594	0.564	0.35	0	0	0	0	0	0
CAMEROUN	A_A10	2018	64	F	1.126	0.174	10.774	0.134	0.446	0	0	1	0	0	1
CAMEROUN	A_A11	2018	68	F	0.272	0.207	1.176	0	0.686	0	0	0	0	0	0
CAMEROUN	A_A12	2018	41	F	0.145	0.046	0.911	0	0	0	0	0	0	0	0
CAMEROUN	A_B01	2018	43	F	0.594	0.061	3.183	0	0.493	0	0	0	0	0	0
CAMEROUN	A_B02	2018	49	F	0.217	0.009	1.67	0.423	0.693	0	0	0	0	0	0
CAMEROUN	A_B03	2018	40	F	3.037	1.207	11.723	0	0.35	0	1	1	0	0	2
CAMEROUN	A_B04	2018	52	F	0.037	0.076	40.705	2.373	0.036	0	0	1	1	0	2
CAMEROUN	A_B05	2018	60	H	3.589	0.236	1.446	0.181	0.076	0	0	0	0	0	0
CAMEROUN	A_B06	2018	42	H	0.259	0.57	6.601	0.08	1.574	0	0	0	0	0	0
CAMEROUN	A_B07	2018	44	F	0.089	0.035	0.614	0	0.023	0	0	0	0	0	0
CAMEROUN	A_B08	2018	72	F	3.494	4.25	30.206	1.457	5.591	0	1	1	1	1	4
CAMEROUN	A_B09	2018	51	F	0.207	0.595	0.329	0.097	0.03	0	0	0	0	0	0
CAMEROUN	A_B10	2018	63	F	0.26	0.151	0.63	0.023	0.322	0	0	0	0	0	0
CAMEROUN	A_B11	2018	55	F	0	0	0	0	0	0	0	0	0	0	0
CAMEROUN	A_B12	2018	56	H	0.384	0.274	0.064	0	0	0	0	0	0	0	0
CAMEROUN	A_C01	2018	46	H	0.32	0.217	1.884	0.167	1.128	0	0	0	0	0	0
CAMEROUN	A_C02	2018	63	F	4.668	3.656	22.206	10.49	0.049	0	1	1	1	0	3
CAMEROUN	A_C03	2018	67	F	0.442	0.863	18.663	0.141	0.195	0	1	1	0	0	2
CAMEROUN	A_C04	2018	43	F	0.538	0.29	0.116	0.176	0.117	0	0	0	0	0	0
CAMEROUN	A_C05	2018	63	F	0.631	0.381	40.172	0.998	0.372	0	0	1	1	0	2
CAMEROUN	A_C06	2018	42	F	1.059	2.48	5.27	0.347	0.306	0	1	0	0	0	1
CAMEROUN	A_C07	2018	56	F	8.038	0	0.742	0.07	0.15	0	0	0	0	0	0
CAMEROUN	A_C08	2018	56	F	0.949	0.431	19.564	0.069	0.358	0	0	1	0	0	1
CAMEROUN	A_C09	2018	53	F	1.254	23.927	5.673	0.264	7.759	0	1	0	0	1	2
CAMEROUN	A_C10	2018	43	F	0.01	0	0.727	0	0	0	0	0	0	0	0
CAMEROUN	A_C11	2018	41	F	1.117	0.438	37.188	0.08	0.029	0	0	1	0	0	1
CAMEROUN	A_C12	2018	44	F	0.113	0.12	0	0.363	0.01	0	0	0	0	0	0
CAMEROUN	A_D01	2018	45	F	2.247	19.531	6.734	0.023	3.597	0	1	0	0	0	1
CAMEROUN	A_D02	2018	57	H	0.167	0.237	0.884	0.292	2.909	0	0	0	0	0	0
CAMEROUN	A_D03	2018	42	H	1.031	0.305	0.779	0	1.986	0	0	0	0	0	0
CAMEROUN	A_D04	2018	55	F	3.881	0.287	1.391	0.025	0.252	0	0	0	0	0	0
CAMEROUN	A_D05	2018	43	F	0.23	1.32	1.299	0	0.089	0	1	0	0	0	1
CAMEROUN	A_D06	2018	72	F	0.375	0.888	0.97	0	0.095	0	1	0	0	0	1
CAMEROUN	A_D07	2018	55	F	0.176	0.1	3.392	0.48	0.337	0	0	0	0	0	0
CAMEROUN	A_D08	2018	42	H	0.891	0.836	0	1.28	0	0	1	0	1	0	2
CAMEROUN	A_D09	2018	60	H	1.653	0.432	0.327	1.839	0.622	0	0	0	1	0	1
CAMEROUN	A_D10	2018	42	F	3.453	0.292	15.422	0.354	0.393	0	0	1	0	0	1
CAMEROUN	A_D11	2018	45	F	0.388	1.214	0	1.648	1.244	0	1	0	1	0	2
CAMEROUN	A_D12	2018	55	F	1.159	0	0	0	0	0	0	0	0	0	0
CAMEROUN	A_E01	2018	49	F	2.519	0.272	59.666	0	0.684	0	0	1	0	0	1
CAMEROUN	A_E02	2018	44	F	3.439	0.378	18.327	0	0.362	0	0	1	0	0	1
CAMEROUN	A_E03	2018	51	H	0.298	1.305	0.68	3.497	0	0	1	0	1	0	2
CAMEROUN	A_E04	2018	61	H	0.19	0.595	33.167	0.097	7.583	0	0	1	0	1	2
CAMEROUN	A_E05	2018	46	F	0.545	0.07	1.263	0.459	10.613	0	0	0	0	1	1
CAMEROUN	A_E06	2018	44	F	0.5	0.208	1.443	0.317	0.272	0	0	0	0	0	0
CAMEROUN	A_E07	2018	44	H	0.45	0.112	0.106	0	0.424	0	0	0	0	0	0
CAMEROUN	A_E08	2018	65	F	0.533	0.318	3.283	0.062	4.238	0	0	0	0	0	0
CAMEROUN	A_E09	2018	47	F	16.356	0.491	1.548	0.519	0.842	1	0	0	0	0	1
CAMEROUN	A_E10	2018	57	F	2.625	0.356	2.278	0	0.335	0	0	0	0	0	0
CAMEROUN	A_E11	2018	57	F	1.176	0.234	5.172	0.429	0	0	0	0	0	0	0
CAMEROUN	A_E12	2018	49	F	5.882	4.57	2.829	0.396	0	0	1	0	0	0	1
CAMEROUN	A_F01	2018	46	F	3.322	0.171	1.216	0.036	0.218	0	0	0	0	0	0
CAMEROUN	A_F02	2018	60	H	7.691	1.562	6.851	0.679	0.544	0	1	0	1	0	2
CAMEROUN	A_F03	2018	49	F	28.387	0.603	0.05	0.318	0.33	1	1	0	0	0	2
CAMEROUN	A_F04	2018	61	F	5.618	0.377	0.638	0.438	0.623	0	0	0	0	0	0
CAMEROUN	A_F05	2018	59	F	0.125	0.306	5.093	0.401	0	0	0	0	0	0	0
CAMEROUN	A_F06	2018	44	F	3.241	2.832	8.652	0.71	0	0	1	0	1	0	2
CAMEROUN	A_F07	2018	55	H	1.656	33.984	19.032	1.368	10.002	0	1	1	1	1	4
CAMEROUN	A_F08	2018	46	F	0.8	0.196	1.637	2.105	0.486	0	0	0	1	0	1
CAMEROUN	A_F09	2018	51	H	0.167	0.116	1.286	0.025	0.06	0	0	0	0	0	0
CAMEROUN	A_F10	2018	59	F	0.698	0.184	0.765	0.155	0.352	0	0	0	0	0	0
CAMEROUN	A_F11	2018	56	F	0.049	0.224	7.64	0.032	0	0	0	0	0	0	0
CAMEROUN	A_F12	2018	64	F	0.279	0.19	1.35	6.551	0	0	0	0	1	0	1
CAMEROUN	A_G01	2018	52	F	1.281	0.102	1.496	0.095	0.011	0	0	0	0	0	0
CAMEROUN	A_G02	2018	53	H	1.177	3.284	15.276	0.657	30.941	0	1	1	1	1	4
CAMEROUN	A_G03	2018	51	H	0.516	2.414	4.224	0.219	0.089	0	1	0	0	0	1
CAMEROUN	A_G04	2018	44	H	0.215	0.144	4.849	0.146	0.579	0	0	0	0	0	0
CAMEROUN	A_G05	2018	56	F	0.6	0.179	0.483	0.071	0	0	0	0	0	0	0
CAMEROUN	A_G06	2018	50	F	1.16	1.744	1.876	0.242	0.592	0	1	0	0	0	1
CAMEROUN	A_G07	2018	43	H	0.262	0.46	0.273	0	0	0	0	0	0	0	0
CAMEROUN	A_G08	2018	43	F	0.494	0.421	4.008	0.099	0	0	0	0	0	0	0
CAMEROUN	A_G09	2018	44	F	0.281	0	0	0	0	0	0	0	0	0	0
CAMEROUN	A_G10	2018	50	H	0.435	0.306	0.765	0.022	0	0	0	0	0	0	0
CAMEROUN	A_G11	2018	45	F	0.133	0.18	1.996	0.199	0.333	0	0	0	0	0	0
CAMEROUN	A_G12	2018	45	F	27.594	0.146	5.476	0.116	2.061	1	0	0	0	0	1
CAMEROUN	A_H01	2018	42	H	0.672	41.123	0.347	0	70.372	0	1	0	0	1	2
CAMEROUN	A_H02	2018	47	F	0.148	0.08	0.511	0.032	0.325	0	0	0	0	0	0
CAMEROUN	A_H03	2018	51	F	0.867	0.152	1.692	0.482	0.285	0	0	0	0	0	0
CAMEROUN	A_H04	2018	63	H	0	0	0	0	0	0	0	0	0	0	0
CAMEROUN	A_H05	2018	47	F	0.289	0.147	0.844	0.042	0.002	0	0	0	0	0	0
CAMEROUN	A_H06	2018	52	H	0.8	0.282	4.432	0	0.367	0	0	0	0	0	0
CAMEROUN	A_H07	2018	59	H	0.152	0.053	0.116	0.003	0.144	0	0	0	0	0	0
CAMEROUN	A_H08	2018	68	H	0.087	0.048	0.128	0	0.485	0	0	0	0	0	0
CAMEROUN	A_H09	2018	40	F	0.19	0.838	0.706	0.007	0	0	1	0	0	0	1
CAMEROUN	A_H10	2018	60	F	2.093	0.123	0.041	0.007	0.003	0	0	0	0	0	0
CAMEROUN	A_H11	2018	41	F	0.304	0.138	0.007	0	8.759	0	0	0	0	1	1
CAMEROUN	A_H12	2018	45	F	0.465	1.66	0.602	0.059	0.283	0	1	0	0	0	1
CAMEROUN	B_A01	2019	56	F	0.269	0.832	1.919	0	1.316	0	1	0	0	0	1
CAMEROUN	B_A02	2019	49	F	3.147	0.091	0.033	0.022	0.106	0	0	0	0	0	0
CAMEROUN	B_A03	2019	41	H	1.553	0.323	0.644	0.165	0.314	0	0	0	0	0	0
CAMEROUN	B_A04	2019	52	H	0.5	0.105	0.569	1.459	0.348	0	0	0	1	0	1
CAMEROUN	B_A05	2019	40	F	0.461	1.043	0.94	0.403	0.281	0	1	0	0	0	1
CAMEROUN	B_A06	2019	41	F	0.504	0.077	24.427	0.007	0	0	0	1	0	0	1
CAMEROUN	B_A07	2019	63	H	7.097	0.063	1.672	0.246	0.249	0	0	0	0	0	0
CAMEROUN	B_A08	2019	59	F	2.952	0.315	2.282	0.211	0.143	0	0	0	0	0	0
CAMEROUN	B_A09	2019	41	F	0.304	0.158	0.159	3.882	0.416	0	0	0	1	0	1
CAMEROUN	B_A10	2019	58	F	1.233	0.419	0.332	2.121	0.16	0	0	0	1	0	1
CAMEROUN	B_A11	2019	75	H	1.968	0.471	0.311	0.049	0.207	0	0	0	0	0	0
CAMEROUN	B_A12	2019	85	F	15.289	0.211	7.464	0.155	0.017	1	0	0	0	0	1
CAMEROUN	B_B01	2019	42	F	0.242	14.022	1.558	6.97	19.989	0	1	0	1	1	3
CAMEROUN	B_B02	2019	54	H	2.521	0.297	1.366	0.327	0.016	0	0	0	0	0	0
CAMEROUN	B_B03	2019	41	F	3.637	0.694	0.315	0.386	0.283	0	1	0	0	0	1
CAMEROUN	B_B04	2019	47	F	1.411	2.426	7.432	1.896	0.427	0	1	0	1	0	2
CAMEROUN	B_B05	2019	48	H	0.255	0.328	1.431	0.09	0.222	0	0	0	0	0	0
CAMEROUN	B_B06	2019	50	F	2.442	0.394	0	0.719	0	0	0	0	1	0	1
CAMEROUN	B_B07	2019	44	H	0	0	0	0	0	0	0	0	0	0	0
CAMEROUN	B_B08	2019	53	F	2.799	0.045	3.422	0.09	0.952	0	0	0	0	0	0
CAMEROUN	B_B09	2019	48	F	1.899	0.375	0.147	0	0.392	0	0	0	0	0	0
CAMEROUN	B_B10	2019	41	H	1.742	0.79	0	1.2	0.32	0	1	0	1	0	2
CAMEROUN	B_B11	2019	52	F	0.183	0.144	0.656	0.313	0.195	0	0	0	0	0	0
CAMEROUN	B_B12	2019	48	F	1.499	0.352	3.487	0.597	0.09	0	0	0	0	0	0
CAMEROUN	B_C01	2019	51	H	2.793	0.155	1.996	0.165	0	0	0	0	0	0	0
CAMEROUN	B_C02	2019	62	F	10.05	0.14	37.149	0.35	0	1	0	1	0	0	2
CAMEROUN	B_C03	2019	45	H	0.247	0.281	0.054	0.327	0	0	0	0	0	0	0
CAMEROUN	B_C04	2019	64	F	3.789	0.004	0	0.446	0	0	0	0	0	0	0
CAMEROUN	B_C05	2019	49	F	1.068	0.306	0.229	6.707	0	0	0	0	1	0	1
CAMEROUN	B_C06	2019	63	H	0.186	0.301	1.144	0.71	0.083	0	0	0	1	0	1
CAMEROUN	B_C07	2019	58	F	1.963	0.756	47.019	0.508	0.382	0	1	1	0	0	2
CAMEROUN	B_C08	2019	68	H	8.31	0.585	0.131	0.649	0	0	0	0	1	0	1
CAMEROUN	B_C09	2019	42	H	17.631	0.062	3.611	0.622	0.364	1	0	0	1	0	2
CAMEROUN	B_C10	2019	47	F	0.237	0.078	0.999	0.004	0.018	0	0	0	0	0	0
CAMEROUN	B_C11	2019	48	F	35.608	0.332	1.469	3.572	0.013	1	0	0	1	0	2
CAMEROUN	B_C12	2019	46	F	0.495	0.344	1.262	0.244	0.089	0	0	0	0	0	0
CAMEROUN	B_D01	2019	44	F	19.787	1.407	17.823	0	1.795	1	1	1	0	0	3
CAMEROUN	B_D02	2019	43	F	0.153	0.11	0.106	0.114	0.066	0	0	0	0	0	0
CAMEROUN	B_D03	2019	52	F	0	4.313	0	0	0	0	1	0	0	0	1
CAMEROUN	B_D04	2019	64	F	3.327	0.053	1.509	0.521	3.742	0	0	0	0	0	0
CAMEROUN	B_D05	2019	41	F	3.977	0.369	1.387	0.362	0.217	0	0	0	0	0	0
CAMEROUN	B_D06	2019	66	F	2.614	0.573	1.146	1.157	0.224	0	0	0	1	0	1
CAMEROUN	B_D07	2019	56	F	0.701	0.754	37.472	0	0.285	0	1	1	0	0	2
CAMEROUN	B_D08	2019	56	H	0.705	0.302	0	0.031	0.341	0	0	0	0	0	0
CAMEROUN	B_D09	2019	47	F	1.168	0.741	7.625	0	0.52	0	1	0	0	0	1
CAMEROUN	B_D10	2019	44	F	1.229	0.596	16.278	0	6.021	0	0	1	0	1	2
CAMEROUN	B_D11	2019	58	F	2.222	0.606	0.93	0.352	0.405	0	1	0	0	0	1
CAMEROUN	B_D12	2019	40	H	0.212	0.206	0.478	0.494	0	0	0	0	0	0	0
CAMEROUN	B_E01	2019	56	H	0.971	1.159	0	0.192	0.894	0	1	0	0	0	1
CAMEROUN	B_E02	2019	61	F	0.885	24.208	2.618	0.843	0.286	0	1	0	1	0	2
CAMEROUN	B_E03	2019	57	F	0.327	1.048	0.242	0.2	0.372	0	1	0	0	0	1
CAMEROUN	B_E04	2019	55	H	0.256	0.759	0	6.492	0.93	0	1	0	1	0	2
CAMEROUN	B_E05	2019	51	H	0.744	0.567	31.789	0	0.269	0	0	1	0	0	1
CAMEROUN	B_E06	2019	56	F	0.505	0.196	0	0.004	0.99	0	0	0	0	0	0
CAMEROUN	B_E07	2019	53	F	0.764	0.963	1.576	0.585	2.951	0	1	0	0	0	1
CAMEROUN	B_E08	2019	66	F	0.995	1.032	0	0.315	0.342	0	1	0	0	0	1
CAMEROUN	B_E09	2019	66	H	0.242	0.431	64.987	0	0.092	0	0	1	0	0	1
CAMEROUN	B_E10	2019	46	F	0.161	0.307	0.008	0.563	0.173	0	0	0	0	0	0
CAMEROUN	B_E11	2019	47	H	0.296	0.09	6.929	0	0	0	0	0	0	0	0
CAMEROUN	B_E12	2019	53	H	4.691	0.979	1.638	0.334	0.567	0	1	0	0	0	1
CAMEROUN	B_F01	2019	56	H	1.553	0.082	0	0.44	0.081	0	0	0	0	0	0
CAMEROUN	B_F02	2019	58	H	7.095	0.704	0.187	0.397	0	0	1	0	0	0	1
CAMEROUN	B_F03	2019	55	F	0.491	0.677	0.844	1.287	0	0	1	0	1	0	2
CAMEROUN	B_F04	2019	49	F	0.988	0.323	4.185	0.205	0.12	0	0	0	0	0	0
CAMEROUN	B_F05	2019	57	H	25.166	0.615	0.19	0.399	0	1	1	0	0	0	2
CAMEROUN	B_F06	2019	49	F	0.616	2.281	2.739	0.133	0.671	0	1	0	0	0	1
CAMEROUN	B_F07	2019	72	F	2.408	0.842	22.386	1.058	0.798	0	1	1	1	0	3
CAMEROUN	B_F08	2019	42	F	0.814	0.05	0	0.657	0	0	0	0	1	0	1
CAMEROUN	B_F09	2019	44	F	13.396	0.808	34.858	0.628	0.205	1	1	1	1	0	4
CAMEROUN	B_F10	2019	42	F	2.106	0.556	37.207	0.885	0.034	0	0	1	1	0	2
CAMEROUN	B_F11	2019	47	H	1.467	1.915	0.883	0.528	0.863	0	1	0	0	0	1
CAMEROUN	B_F12	2019	42	F	1.081	0.732	19.554	1.569	2.084	0	1	1	1	0	3
CAMEROUN	B_G01	2019	64	H	4.113	0.38	7.09	0.085	0.139	0	0	0	0	0	0
CAMEROUN	B_G02	2019	42	F	6.038	2.687	3.24	0.306	0.585	0	1	0	0	0	1
CAMEROUN	B_G03	2019	69	F	0	0	0.317	0	0	0	0	0	0	0	0
CAMEROUN	B_G04	2019	49	F	8.478	1.123	1.367	0	0.51	0	1	0	0	0	1
CAMEROUN	B_G05	2019	52	F	0.607	0.473	2.545	0.356	0.577	0	0	0	0	0	0
CAMEROUN	B_G06	2019	71	H	1.006	0.569	1.332	0.087	0.71	0	0	0	0	0	0
CAMEROUN	B_G07	2019	41	H	3.874	1.656	11.694	0.872	0.7	0	1	1	1	0	3
CAMEROUN	B_G08	2019	64	H	1.212	0.234	4.933	0.57	0.145	0	0	0	0	0	0
CAMEROUN	B_G09	2019	50	F	1.051	1.339	0	0.746	0.112	0	1	0	1	0	2
CAMEROUN	B_G10	2019	57	F	0.561	0.261	0.418	0.351	0.089	0	0	0	0	0	0
CAMEROUN	B_G11	2019	40	F	1.13	0.179	0.05	0.28	0	0	0	0	0	0	0
CAMEROUN	B_G12	2019	58	H	1.266	1.993	0.172	0.213	0.17	0	1	0	0	0	1
CAMEROUN	B_H01	2019	44	F	1.347	2.527	0.101	0	0	0	1	0	0	0	1
CAMEROUN	B_H02	2019	51	H	1.494	4.185	3.481	0.915	0	0	1	0	1	0	2
CAMEROUN	B_H03	2019	49	F	0.601	0.218	3.53	0.325	1.8	0	0	0	0	0	0
CAMEROUN	B_H04	2019	41	F	0.601	0.673	0.454	0	0.628	0	1	0	0	0	1
CAMEROUN	B_H05	2019	46	F	0.623	0.467	0	0.096	1.089	0	0	0	0	0	0
CAMEROUN	B_H06	2019	49	H	35.289	20.69	2.748	3.416	30.52	1	1	0	1	1	4
CAMEROUN	B_H07	2019	44	F	0.976	0.65	2.031	0.839	0.055	0	1	0	1	0	2
CAMEROUN	B_H08	2019	48	F	0.623	0.6	9.182	0.102	0	0	0	0	0	0	0
CAMEROUN	B_H09	2019	52	F	0.78	1.219	13.507	3.015	0.375	0	1	1	1	0	3
CAMEROUN	B_H10	2019	64	H	0	0	0	0	0	0	0	0	0	0	0
CAMEROUN	B_H11	2019	46	F	2.171	0.356	0.186	0	0.082	0	0	0	0	0	0
CAMEROUN	B_H12	2019	56	H	0.531	0.244	0.214	0.082	0.414	0	0	0	0	0	0
CAMEROUN	C_A01	2018	48	F	0.349	0.506	2.072	0.206	0.359	0	0	0	0	0	0
CAMEROUN	C_A02	2018	41	H	0.222	0.105	1.897	0.555	0.058	0	0	0	0	0	0
CAMEROUN	C_A03	2018	51	F	2.225	0.545	6.953	0	0.232	0	0	0	0	0	0
CAMEROUN	C_A04	2018	43	F	14.043	0.2	13.785	0.017	0.318	1	0	1	0	0	2
CAMEROUN	C_A05	2019	49	F	0.281	0.078	0.164	0	0.04	0	0	0	0	0	0
CAMEROUN	C_A06	2018	42	F	0.631	0.949	1.677	0.273	0.397	0	1	0	0	0	1
CAMEROUN	C_A07	2018	57	F	0.567	0.314	2.276	0.238	0.293	0	0	0	0	0	0
CAMEROUN	C_A08	2018	47	F	0.844	0.463	6.424	0.173	0.049	0	0	0	0	0	0
CAMEROUN	C_A09	2018	51	F	1.214	0.269	13.661	2.861	1.538	0	0	1	1	0	2
CAMEROUN	C_A10	2018	57	H	1.236	18.906	0.904	0.666	0	0	1	0	1	0	2
CAMEROUN	C_A11	2019	41	H	0.799	1.418	95.401	0.311	0.186	0	1	1	0	0	2
CAMEROUN	C_A12	2019	45	H	0.629	0.945	0.493	0.016	0	0	1	0	0	0	1
CAMEROUN	C_B01	2018	74	F	0.281	0.261	11.948	0.115	0.169	0	0	1	0	0	1
CAMEROUN	C_B02	2018	47	H	0.665	0.387	4.925	0.173	1.758	0	0	0	0	0	0
CAMEROUN	C_B03	2018	43	F	0.671	0.312	1.918	0.795	0.52	0	0	0	1	0	1
CAMEROUN	C_B04	2019	57	F	2.679	1.682	8.166	0	27.207	0	1	0	0	1	2
CAMEROUN	C_B05	2019	55	H	0.121	2.617	72.692	1.989	0.098	0	1	1	1	0	3
CAMEROUN	C_B06	2018	45	F	0.907	1.945	10.912	2.974	1.755	0	1	1	1	0	3
CAMEROUN	C_B07	2018	44	F	2.13	0.202	1.361	0	0.229	0	0	0	0	0	0
CAMEROUN	C_B08	2018	64	F	0.519	0.496	34.981	0.263	30.394	0	0	1	0	1	2
CAMEROUN	C_B09	2018	51	F	0.45	1.675	8.893	0.194	3.064	0	1	0	0	0	1
CAMEROUN	C_B10	2018	46	F	25.115	4.773	35.394	21.663	0.175	1	1	1	1	0	4
CAMEROUN	C_B11	2019	54	F	3.238	0.372	3.164	0.491	0.657	0	0	0	0	0	0
CAMEROUN	C_B12	2019	48	F	0.279	0.588	3.812	0	0.375	0	0	0	0	0	0
CAMEROUN	C_C01	2018	52	F	0.736	0.254	9.448	0.113	0.268	0	0	0	0	0	0
CAMEROUN	C_C02	2018	48	F	0.782	0.48	1.68	0.511	0.458	0	0	0	0	0	0
CAMEROUN	C_C03	2018	44	H	0.406	0.466	9.866	0.059	9.768	0	0	0	0	1	1
CAMEROUN	C_C04	2018	54	F	5.828	0.57	3.748	0.261	0.24	0	0	0	0	0	0
CAMEROUN	C_C05	2019	65	F	1.035	0.58	0.706	2.62	0	0	0	0	1	0	1
CAMEROUN	C_C06	2018	49	H	0.457	0.096	6.459	0.089	0.076	0	0	0	0	0	0
CAMEROUN	C_C07	2018	46	F	0.609	1.541	2.562	0.425	1.448	0	1	0	0	0	1
CAMEROUN	C_C08	2018	62	H	0.694	0.19	3.536	2.575	0	0	0	0	1	0	1
CAMEROUN	C_C09	2018	50	F	0.281	2.158	1.285	0.131	1.689	0	1	0	0	0	1
CAMEROUN	C_C10	2018	51	F	2.24	0.325	1.277	1.934	0.638	0	0	0	1	0	1
CAMEROUN	C_C11	2019	40	H	1.367	6.341	0.068	0	0.091	0	1	0	0	0	1
CAMEROUN	C_C12	2019	65	F	1.419	0.75	1.899	1.558	0.093	0	1	0	1	0	2
CAMEROUN	C_D01	2018	51	H	0.653	0.251	16.721	0.36	1.409	0	0	1	0	0	1
CAMEROUN	C_D02	2018	42	H	1.206	10.183	0.324	0.453	18.817	0	1	0	0	1	2
CAMEROUN	C_D03	2018	64	H	1.575	0.179	5.931	0.228	0	0	0	0	0	0	0
CAMEROUN	C_D04	2018	64	H	0.68	0.012	0.087	0.144	2.411	0	0	0	0	0	0
CAMEROUN	C_D05	2019	43	F	0.021	0	0.263	0.246	0	0	0	0	0	0	0
CAMEROUN	C_D06	2018	55	H	0.39	0.908	0	0.239	0.651	0	1	0	0	0	1
CAMEROUN	C_D07	2018	41	F	2.019	0.269	5.848	0	0.28	0	0	0	0	0	0
CAMEROUN	C_D08	2018	47	F	0.271	0.349	26.617	45.342	0.154	0	0	1	1	0	2
CAMEROUN	C_D09	2018	45	F	8.19	1.019	7.945	0.395	0	0	1	0	0	0	1
CAMEROUN	C_D10	2018	45	F	0.991	0.202	5.753	0.777	3.037	0	0	0	1	0	1
CAMEROUN	C_D11	2019	46	F	0.032	0.103	0.005	0.026	0	0	0	0	0	0	0
CAMEROUN	C_D12	2019	48	F	0.396	2.227	1.548	0.995	0.712	0	1	0	1	0	2
CAMEROUN	C_E01	2018	46	H	1.084	0.551	26.787	1.29	4.246	0	0	1	1	0	2
CAMEROUN	C_E02	2018	51	F	4.507	0.047	4.666	0.241	0.267	0	0	0	0	0	0
CAMEROUN	C_E03	2018	56	F	1.345	0.535	29.89	1.154	0.879	0	0	1	1	0	2
CAMEROUN	C_E04	2019	46	F	0.219	0.357	0.387	0.679	0.024	0	0	0	1	0	1
CAMEROUN	C_E05	2018	52	F	0.626	0.445	0	0.533	1.163	0	0	0	0	0	0
CAMEROUN	C_E06	2018	46	F	0.553	0.264	2.994	0.575	0.095	0	0	0	0	0	0
CAMEROUN	C_E07	2018	55	F	1.524	5.969	1.268	2.318	1.998	0	1	0	1	0	2
CAMEROUN	C_E08	2018	40	H	0.824	0.397	16.145	0.357	0.286	0	0	1	0	0	1
CAMEROUN	C_E09	2018	45	F	1.136	12.623	6.356	0.081	0	0	1	0	0	0	1
CAMEROUN	C_E10	2019	75	F	0.494	0.834	3.936	2.603	0	0	1	0	1	0	2
CAMEROUN	C_E11	2019	61	F	1.107	7.428	0.244	0	0	0	1	0	0	0	1
CAMEROUN	C_E12	2019	40	F	0.236	7.273	65.149	0.343	1.414	0	1	1	0	0	2
CAMEROUN	C_F01	2018	51	F	0.785	0.421	1.004	0.125	0.105	0	0	0	0	0	0
CAMEROUN	C_F02	2018	49	F	4.46	0.538	20.134	0.108	0.227	0	0	1	0	0	1
CAMEROUN	C_F03	2018	47	H	0.591	0.292	0.293	0.144	0.227	0	0	0	0	0	0
CAMEROUN	C_F04	2019	55	H	0.886	0.102	1.558	1.593	0.537	0	0	0	1	0	1
CAMEROUN	C_F05	2018	43	F	0.233	0.301	0	0.285	0.04	0	0	0	0	0	0
CAMEROUN	C_F06	2018	59	F	0.896	0.276	2.498	0	0	0	0	0	0	0	0
CAMEROUN	C_F07	2018	70	F	0.223	0.47	13.213	0	33.731	0	0	1	0	1	2
CAMEROUN	C_F08	2018	67	F	0.827	0.275	0.163	0.249	0.11	0	0	0	0	0	0
CAMEROUN	C_F09	2018	63	F	4.796	0.145	3.861	1.764	0	0	0	0	1	0	1
CAMEROUN	C_F10	2019	49	H	1.767	7.356	11.698	0.278	1.98	0	1	1	0	0	2
CAMEROUN	C_F11	2019	56	F	0.256	0.213	2.449	0.256	0.35	0	0	0	0	0	0
CAMEROUN	C_F12	2019	50	H	0.907	2.502	43.05	2.408	28.892	0	1	1	1	1	4
CAMEROUN	C_G01	2018	55	F	5.064	0.342	1.904	0.551	0.561	0	0	0	0	0	0
CAMEROUN	C_G02	2018	51	F	0.019	0.077	3.692	0.925	0.046	0	0	0	1	0	1
CAMEROUN	C_G03	2018	44	F	1.699	0.45	28.928	0.055	25.761	0	0	1	0	1	2
CAMEROUN	C_G04	2019	47	F	1.093	0.295	0.135	0.355	0.119	0	0	0	0	0	0
CAMEROUN	C_G05	2019	44	F	0.072	0	77.161	0.045	0	0	0	1	0	0	1
CAMEROUN	C_G06	2018	54	F	0.734	0.122	0.761	0	0.037	0	0	0	0	0	0
CAMEROUN	C_G07	2018	68	F	0.19	0.697	0.24	2.922	0.241	0	1	0	1	0	2
CAMEROUN	C_G08	2018	53	F	0.924	0.369	0.004	0.073	0.89	0	0	0	0	0	0
CAMEROUN	C_G09	2018	43	H	4.549	0	31.749	0.41	0	0	0	1	0	0	1
CAMEROUN	C_G10	2019	56	H	1.091	1.087	0.765	0.458	0.018	0	1	0	0	0	1
CAMEROUN	C_G11	2019	47	H	0.753	0.404	2.665	0.057	0.346	0	0	0	0	0	0
CAMEROUN	C_G12	2019	66	F	0.169	0.339	0.803	0.109	0	0	0	0	0	0	0
CAMEROUN	C_H01	2018	46	F	0.527	0.213	0.472	0.018	0.023	0	0	0	0	0	0
CAMEROUN	C_H02	2018	48	F	0.424	0.351	1.173	1.713	0.124	0	0	0	1	0	1
CAMEROUN	C_H03	2018	46	F	0.972	0.898	0.889	0.078	1.123	0	1	0	0	0	1
CAMEROUN	C_H04	2019	45	F	0.138	0.002	0.881	0	0	0	0	0	0	0	0
CAMEROUN	C_H05	2018	64	F	4.558	0.407	3.289	0	0	0	0	0	0	0	0
CAMEROUN	C_H06	2018	59	H	0.373	3.301	0.788	0.218	0.119	0	1	0	0	0	1
CAMEROUN	C_H07	2018	42	F	0.137	1.766	22.291	1.855	0.179	0	1	1	1	0	3
CAMEROUN	C_H08	2018	65	H	0.527	0.266	17.822	9.165	2.676	0	0	1	1	0	2
CAMEROUN	C_H09	2018	52	F	1.428	0.393	0.364	1.048	0	0	0	0	1	0	1
CAMEROUN	C_H10	2019	41	H	3.335	1.753	1.999	0.302	0	0	1	0	0	0	1
CAMEROUN	C_H11	2019	42	F	0.835	0.353	20.242	0.12	1.089	0	0	1	0	0	1
CAMEROUN	C_H12	2019	53	F	0.342	0.559	1.576	0.412	0.132	0	0	0	0	0	0
CAMEROUN	D_A01	2019	63	H	0.635	0.233	3.025	0.007	0.001	0	0	0	0	0	0
CAMEROUN	D_A02	2018	43	H	0	1.783	0.773	0	0	0	1	0	0	0	1
CAMEROUN	D_A03	2018	57	F	1.25	3.516	6.895	1.987	0.472	0	1	0	1	0	2
CAMEROUN	D_A04	2018	65	F	1.919	4.869	1.379	0.004	0.039	0	1	0	0	0	1
CAMEROUN	D_A05	2018	53	F	0.367	0.131	2.089	2.308	0.139	0	0	0	1	0	1
CAMEROUN	D_A06	2019	53	F	3.312	0.451	0.162	0	0.715	0	0	0	0	0	0
CAMEROUN	D_A07	2019	43	H	0.166	0.039	1.308	0	0.132	0	0	0	0	0	0
CAMEROUN	D_A08	2019	49	F	5.05	0.085	0.024	0	1.289	0	0	0	0	0	0
CAMEROUN	D_A09	2019	47	F	1.171	0.177	1.21	0.664	0.031	0	0	0	1	0	1
CAMEROUN	D_A10	2019	67	F	0.907	0.601	0.329	0.049	0.078	0	1	0	0	0	1
CAMEROUN	D_A11	2019	46	H	2.283	0.45	0.82	0.084	0.012	0	0	0	0	0	0
CAMEROUN	D_A12	2019	53	H	5.288	0.137	0.004	0.059	0	0	0	0	0	0	0
CAMEROUN	D_B01	2018	56	H	0.038	0.117	0.028	0.316	0.002	0	0	0	0	0	0
CAMEROUN	D_B02	2018	48	F	0.78	3.821	1.265	0	0.153	0	1	0	0	0	1
CAMEROUN	D_B03	2018	53	F	0.75	1.008	1.187	2.798	0.245	0	1	0	1	0	2
CAMEROUN	D_B04	2018	55	F	0.14	0.224	0.137	0.128	0	0	0	0	0	0	0
CAMEROUN	D_B05	2018	66	F	2.128	0.419	6.635	0.314	0.246	0	0	0	0	0	0
CAMEROUN	D_B06	2019	67	F	1.133	0.227	2.449	0	0.007	0	0	0	0	0	0
CAMEROUN	D_B07	2019	41	F	2.177	0.257	0.794	0.083	0.035	0	0	0	0	0	0
CAMEROUN	D_B08	2019	52	F	3.273	0.351	0.146	0	0.217	0	0	0	0	0	0
CAMEROUN	D_B09	2019	43	F	0.197	0.194	0	0.357	0	0	0	0	0	0	0
CAMEROUN	D_B10	2019	60	F	18.701	0.767	3.011	0.499	0.057	1	1	0	0	0	2
CAMEROUN	D_B11	2019	51	H	1.423	0.186	1.046	0.758	0.916	0	0	0	1	0	1
CAMEROUN	D_B12	2019	73	F	13.983	10.781	3.196	0.129	0.166	1	1	0	0	0	2
CAMEROUN	D_C01	2018	47	H	0.782	0.122	2.293	0.052	7.996	0	0	0	0	1	1
CAMEROUN	D_C02	2018	49	F	0.458	0.495	38.993	0	0.339	0	0	1	0	0	1
CAMEROUN	D_C03	2018	56	H	0.805	0.281	9.719	0.044	2.191	0	0	0	0	0	0
CAMEROUN	D_C04	2018	48	F	0.157	0.042	2.625	0.027	0.337	0	0	0	0	0	0
CAMEROUN	D_C05	2018	40	F	0.241	0.239	0.186	0.127	0.109	0	0	0	0	0	0
CAMEROUN	D_C06	2019	53	F	0.488	0.066	34.706	0.613	0	0	0	1	1	0	2
CAMEROUN	D_C07	2019	45	H	0.305	0.11	1.978	0.205	0.146	0	0	0	0	0	0
CAMEROUN	D_C08	2019	44	F	14.374	4.985	12.692	2.466	13.39	1	1	1	1	1	5
CAMEROUN	D_C09	2019	55	F	2.988	0.611	67.088	0.37	0.141	0	1	1	0	0	2
CAMEROUN	D_C10	2019	55	H	7.734	0.195	5.745	0	0.372	0	0	0	0	0	0
CAMEROUN	D_C11	2019	63	F	8.128	0.448	1.948	2.732	0.305	0	0	0	1	0	1
CAMEROUN	D_C12	2019	67	F	0.457	0.177	0	0.286	0	0	0	0	0	0	0
CAMEROUN	D_D01	2018	56	H	0.1	0.076	0.053	0	0	0	0	0	0	0	0
CAMEROUN	D_D02	2018	43	F	0.728	0.181	72.097	0	0.068	0	0	1	0	0	1
CAMEROUN	D_D03	2018	42	H	18.744	0.85	35.078	1.256	2.922	1	1	1	1	0	4
CAMEROUN	D_D04	2018	63	H	0.38	0	0.833	0.49	0.038	0	0	0	0	0	0
CAMEROUN	D_D05	2018	46	F	0.161	0.115	1.904	0.004	0.041	0	0	0	0	0	0
CAMEROUN	D_D06	2019	48	H	0.993	0.281	0.652	0	0.124	0	0	0	0	0	0
CAMEROUN	D_D07	2019	55	F	3.307	3.887	0.569	0.415	0	0	1	0	0	0	1
CAMEROUN	D_D08	2019	42	F	1.81	1.247	0.942	0.096	0.091	0	1	0	0	0	1
CAMEROUN	D_D09	2019	45	F	0.33	0.265	45.632	0.1	6.04	0	0	1	0	1	2
CAMEROUN	D_D10	2019	45	F	1.958	0.902	4.509	0.762	0.199	0	1	0	1	0	2
CAMEROUN	D_D11	2019	67	H	0.598	1.491	2.83	0.14	2.52	0	1	0	0	0	1
CAMEROUN	D_D12	2019	59	F	0.865	0.064	0.077	0	0.266	0	0	0	0	0	0
CAMEROUN	D_E01	2018	56	H	2.335	0.569	0.297	0.001	0.088	0	0	0	0	0	0
CAMEROUN	D_E02	2018	73	H	0.078	0.201	0.36	0	0.309	0	0	0	0	0	0
CAMEROUN	D_E03	2018	58	H	0.675	1.883	2.259	0	0.132	0	1	0	0	0	1
CAMEROUN	D_E04	2018	64	F	0.664	0.391	0.255	0.55	0.157	0	0	0	0	0	0
CAMEROUN	D_E05	2018	69	F	0.197	0.145	0.143	0.156	0.11	0	0	0	0	0	0
CAMEROUN	D_E06	2019	42	F	0.538	0.122	0.927	0.089	0.161	0	0	0	0	0	0
CAMEROUN	D_E07	2019	72	F	0.212	0.104	0.79	0.296	0.032	0	0	0	0	0	0
CAMEROUN	D_E08	2019	64	H	2.813	0.393	1.923	2.065	0.505	0	0	0	1	0	1
CAMEROUN	D_E09	2019	63	F	0.679	0.151	0.165	0.068	0	0	0	0	0	0	0
CAMEROUN	D_E10	2019	48	H	0.599	0.094	4.488	0	0.211	0	0	0	0	0	0
CAMEROUN	D_E11	2019	40	F	0.311	0.758	1.032	0.595	0	0	1	0	0	0	1
CAMEROUN	D_E12	2019	51	F	0.443	0.465	0.326	0.001	0	0	0	0	0	0	0
CAMEROUN	D_F01	2018	52	F	0.712	0.47	1.565	0.016	0.717	0	0	0	0	0	0
CAMEROUN	D_F02	2018	81	F	0.319	0.097	0.164	0.02	0	0	0	0	0	0	0
CAMEROUN	D_F03	2018	46	F	0.7	4.438	13.419	0.031	0.38	0	1	1	0	0	2
CAMEROUN	D_F04	2018	45	H	30.38	0.378	1.312	0.001	0.151	1	0	0	0	0	1
CAMEROUN	D_F05	2018	57	F	0.141	0.277	0.61	0.004	0.085	0	0	0	0	0	0
CAMEROUN	D_F06	2019	61	F	1.487	2.467	10.779	0.108	11.412	0	1	1	0	1	3
CAMEROUN	D_F07	2019	53	F	0	0	0	0	0	0	0	0	0	0	0
CAMEROUN	D_F08	2019	44	F	0.544	1.463	22.779	0.001	0.399	0	1	1	0	0	2
CAMEROUN	D_F09	2019	62	F	0.726	0.097	0.368	0.099	0.007	0	0	0	0	0	0
CAMEROUN	D_F10	2019	68	F	0.618	21.252	0.2	0.131	0.472	0	1	0	0	0	1
CAMEROUN	D_F11	2019	61	F	3.869	0.123	0.948	1.003	0.175	0	0	0	1	0	1
CAMEROUN	D_F12	2019	65	F	0.143	0.133	0.106	0.18	0.046	0	0	0	0	0	0
CAMEROUN	D_G01	2018	51	F	0.815	0.452	0	0.374	0.124	0	0	0	0	0	0
CAMEROUN	D_G02	2018	43	F	18.566	0.16	1.041	0.277	0	1	0	0	0	0	1
CAMEROUN	D_G03	2018	52	H	1.72	0.771	23.533	1.437	3.605	0	1	1	1	0	3
CAMEROUN	D_G04	2018	46	F	4	0.791	0.066	0.254	4.879	0	1	0	0	1	2
CAMEROUN	D_G05	2019	47	F	1.279	0.942	10.618	0.381	0.847	0	1	1	0	0	2
CAMEROUN	D_G06	2019	45	H	1.207	0.575	0.492	0.015	0.374	0	0	0	0	0	0
CAMEROUN	D_G07	2019	45	H	12.592	0.362	3.132	0	0.283	1	0	0	0	0	1
CAMEROUN	D_G08	2019	64	H	2.077	0.269	1.418	1.702	0.09	0	0	0	1	0	1
CAMEROUN	D_G09	2019	57	F	1.472	5.372	2.801	0.39	0.256	0	1	0	0	0	1
CAMEROUN	D_G10	2019	58	H	2.832	1.267	1.198	0.026	0.129	0	1	0	0	0	1
CAMEROUN	D_G11	2019	49	F	11.052	0.376	0	0	0.151	1	0	0	0	0	1
CAMEROUN	D_G12	2019	48	F	0.692	0.894	0.612	0.63	0.043	0	1	0	1	0	2
CAMEROUN	D_H01	2018	47	F	0.425	1.813	1.873	0.479	0	0	1	0	0	0	1
CAMEROUN	D_H02	2018	50	F	0.21	0.418	0.311	0.013	0.701	0	0	0	0	0	0
CAMEROUN	D_H03	2018	63	H	0.335	0.075	22.06	0.721	1.426	0	0	1	1	0	2
CAMEROUN	D_H04	2018	59	H	4.618	19.185	5.774	0	1.855	0	1	0	0	0	1
CAMEROUN	D_H05	2019	46	H	3.55	0.041	0.011	0	0	0	0	0	0	0	0
CAMEROUN	D_H06	2019	45	F	1.57	0.083	0.08	0	0.012	0	0	0	0	0	0
CAMEROUN	D_H07	2019	43	F	0.612	0.837	0.27	0.246	0	0	1	0	0	0	1
CAMEROUN	D_H08	2019	48	F	0.807	0.447	2.943	0	0.306	0	0	0	0	0	0
CAMEROUN	D_H09	2019	43	F	0	0	0	0	0	0	0	0	0	0	0
CAMEROUN	D_H10	2019	44	H	1.33	0.356	1.336	0	0	0	0	0	0	0	0
CAMEROUN	D_H11	2019	42	H	7.378	0.325	0	0.182	0.159	0	0	0	0	0	0
CAMEROUN	D_H12	2018	64	M	0	0	0	0.147	0	0	0	0	0	0	0
Congo	A_A02				0.093	0.075	0.542	0.037	0.117	0	0	0	0	0	0
Congo	A_A03				0.091	0.56	0.016	0.091	1.883	0	0	0	0	0	0
Congo	A_A04				0.375	1.12	6.081	0.019	0.605	0	1	0	0	0	1
Congo	A_A05				0.573	0.154	21.845	0.095	0.129	0	0	1	0	0	1
Congo	A_A06				0.261	0.293	6.481	0.346	1.023	0	0	0	0	0	0
Congo	A_A07				1.898	16.27	44.379	4.456	15.533	0	1	1	1	1	4
Congo	A_A08				1.091	3.62	0.734	0	0.022	0	1	0	0	0	1
Congo	A_A09				0.251	1.371	14.619	0	0.129	0	1	1	0	0	2
Congo	A_A10				43.104	0.512	23.955	0	21.24	1	0	1	0	1	3
Congo	A_A11				0.069	0.138	0.181	0.016	0.034	0	0	0	0	0	0
Congo	A_A12				6.972	0.009	0.394	0.084	0	0	0	0	0	0	0
Congo	A_B01				0.15	0.073	0.024	0.022	0.003	0	0	0	0	0	0
Congo	A_B02				0.134	0.035	0.751	0.033	0.095	0	0	0	0	0	0
Congo	A_B03				3.42	1.065	2.722	0.164	0	0	1	0	0	0	1
Congo	A_B04				4.824	4.593	32.387	37.48	0.142	0	1	1	1	0	3
Congo	A_B05				14.442	0.194	0.334	0.001	0.161	1	0	0	0	0	1
Congo	A_B06				1.589	0.329	3.334	0.035	0	0	0	0	0	0	0
Congo	A_B07				0	0.003	0	0.115	0	0	0	0	0	0	0
Congo	A_B08				0.543	0.774	0.186	0.001	0.2	0	1	0	0	0	1
Congo	A_B09				0.718	0.382	5.54	0.171	0	0	0	0	0	0	0
Congo	A_B10				0.194	0.061	0.054	0.015	0	0	0	0	0	0	0
Congo	A_B11				55.196	0.134	0.616	0.14	0.49	1	0	0	0	0	1
Congo	A_B12				12.19	3.386	0.545	0.124	0.044	1	1	0	0	0	2
Congo	A_C01				2.418	0.191	2.158	0.533	0.666	0	0	0	0	0	0
Congo	A_C02				0.039	0.04	0.136	0.222	0.132	0	0	0	0	0	0
Congo	A_C03				0.237	23.991	0.153	0	34.175	0	1	0	0	1	2
Congo	A_C04				0.052	0.066	0.448	0.091	0	0	0	0	0	0	0
Congo	A_C05				1.214	0.117	0.742	0.063	7.095	0	0	0	0	1	1
Congo	A_C06				0.306	0.16	0.221	0.558	3.1	0	0	0	0	0	0
Congo	A_C07				0.878	2.099	3.5	0.008	0.022	0	1	0	0	0	1
Congo	A_C08				14.617	7.601	0.036	0.126	12.989	1	1	0	0	1	3
Congo	A_C09				39.517	0.223	0.299	6.935	2.854	1	0	0	1	0	2
Congo	A_C10				6.331	2.757	0.737	2.788	0.312	0	1	0	1	0	2
Congo	A_C11				2.657	0.14	0	0.078	0.205	0	0	0	0	0	0
Congo	A_C12				3.954	4.975	35.322	1.928	13.024	0	1	1	1	1	4
Congo	A_D01				7.849	0.878	0.607	0	1.999	0	1	0	0	0	1
Congo	A_D02				0.17	0.225	1.578	0	0.327	0	0	0	0	0	0
Congo	A_D03				0.056	0.102	0.191	0.255	0.016	0	0	0	0	0	0
Congo	A_D04				0.733	0.347	0	0	0.092	0	0	0	0	0	0
Congo	A_D05				0.484	0.77	2.174	0.034	0.125	0	1	0	0	0	1
Congo	A_D06				2.377	0.707	34.781	0.173	8.752	0	1	1	0	1	3
Congo	A_D07				3.897	0.044	0.07	0.02	0.219	0	0	0	0	0	0
Congo	A_D08				4.48	0.229	0.035	0.113	0.21	0	0	0	0	0	0
Congo	A_D09				0.085	0.042	0.131	0.412	0.517	0	0	0	0	0	0
Congo	A_D10				1.777	0.108	0.015	0.077	0.013	0	0	0	0	0	0
Congo	A_D11				0.313	0.618	55.453	0.053	32.873	0	1	1	0	1	3
Congo	A_D12				52.83	0.346	0.45	0.023	0.045	1	0	0	0	0	1
Congo	A_E01				23.669	0.357	2.969	0.04	0	1	0	0	0	0	1
Congo	A_E02				0.162	0.039	0.291	0.075	0	0	0	0	0	0	0
Congo	A_E03				1.09	0.116	0.054	0	0.038	0	0	0	0	0	0
Congo	A_E04				22.35	0.126	0.222	0.8	0.076	1	0	0	1	0	2
Congo	A_E05				0.477	0.645	0.076	0	0.065	0	1	0	0	0	1
Congo	A_E06				19.64	5.79	0.544	0.106	0.62	1	1	0	0	0	2
Congo	A_E07				1.634	0.28	12.412	0.137	18.977	0	0	1	0	1	2
Congo	A_E08				8.907	0.23	0.441	0.031	0.038	0	0	0	0	0	0
Congo	A_E09				0.048	0.251	0.033	0.01	0.418	0	0	0	0	0	0
Congo	A_E10				2.54	0.431	6.424	0	0.8	0	0	0	0	0	0
Congo	A_E11				0	0	0	0.494	0	0	0	0	0	0	0
Congo	A_E12				0.294	0.127	0.403	0.003	0.133	0	0	0	0	0	0
Congo	A_F01				0.304	0.198	0.538	0.325	0.032	0	0	0	0	0	0
Congo	A_F02				17.7	0.268	10.486	0.302	0.095	1	0	1	0	0	2
Congo	A_F03				0.067	0.538	0.027	0.921	0.102	0	0	0	1	0	1
Congo	A_F04				1.441	0.291	13.161	0	2.601	0	0	1	0	0	1
Congo	A_F05				1.538	3.309	0.412	4.542	2.666	0	1	0	1	0	2
Congo	A_F06				1.512	0.563	2.464	0.293	19.913	0	0	0	0	1	1
Congo	A_F07				25.693	0.506	0.011	0.145	1.041	1	0	0	0	0	1
Congo	A_F08				15.982	0.243	0.236	0.183	0.508	1	0	0	0	0	1
Congo	A_F09				16.944	0.516	4.588	0.747	3	1	0	0	1	0	2
Congo	A_F10				0.094	0.186	2.663	0.059	0.027	0	0	0	0	0	0
Congo	A_F11				0.875	19.799	0.986	0.649	2.278	0	1	0	1	0	2
Congo	A_F12				0.993	0.198	3.17	0	0.453	0	0	0	0	0	0
Congo	A_G01				18.12	0.009	60.247	0.039	0.179	1	0	1	0	0	2
Congo	A_G02				0.163	0.205	0.138	0.079	0.363	0	0	0	0	0	0
Congo	A_G03				0.101	0.053	0.111	0.031	0	0	0	0	0	0	0
Congo	A_G04				1.259	0.08	0.158	0	0	0	0	0	0	0	0
Congo	A_G05				1.199	0.53	0.96	0.042	13.811	0	0	0	0	1	1
Congo	A_G06				4.149	0.747	14.316	0	1.377	0	1	1	0	0	2
Congo	A_G07				1.836	0.962	11.944	0.024	17.163	0	1	1	0	1	3
Congo	A_G08				1.356	0.238	8.494	0.198	1.102	0	0	0	0	0	0
Congo	A_G09				1.715	0	0.561	2.709	0	0	0	0	1	0	1
Congo	A_G10				1.752	0	24.832	0.571	0.754	0	0	1	0	0	1
Congo	A_G11				0.101	0.176	0.006	0.207	0.065	0	0	0	0	0	0
Congo	A_G12				0.539	0.216	0.192	0.17	0	0	0	0	0	0	0
Congo	A_H01				41.501	0.037	4.984	0.064	0.048	1	0	0	0	0	1
Congo	A_H02				0.071	1.626	0.029	0	0.095	0	1	0	0	0	1
Congo	A_H03				0.201	0.051	0.007	0	0.029	0	0	0	0	0	0
Congo	A_H04				13.928	0.891	9.602	0	2.071	1	1	0	0	0	2
Congo	A_H05				12.324	0.745	5.047	0.289	0.425	1	1	0	0	0	2
Congo	A_H06				0.256	0.338	2.485	0	0.034	0	0	0	0	0	0
Congo	A_H07				3.581	0.176	9.462	1.033	5.561	0	0	0	1	1	2
Congo	A_H08				0.24	0.338	0.068	0.017	2.979	0	0	0	0	0	0
Congo	A_H09				0.455	0.164	5.837	0.097	0.073	0	0	0	0	0	0
Congo	A_H10				0.242	0.245	6.423	0.08	0.101	0	0	0	0	0	0
Congo	A_H11				0.103	0.343	0.083	0	0.041	0	0	0	0	0	0
Congo	A_H12				2.75	0.995	0.123	0.258	0.203	0	1	0	0	0	1
Congo	B_A01				0.142	0.08	0.206	0	0	0	0	0	0	0	0
Congo	B_A02				1.109	0.076	0.307	0	0.044	0	0	0	0	0	0
Congo	B_A03				0.397	0.306	0.049	0	0.048	0	0	0	0	0	0
Congo	B_A04				0.104	0	0.185	2.608	0.034	0	0	0	1	0	1
Congo	B_A05				0.364	0.209	29.813	0.259	24.554	0	0	1	0	1	2
Congo	B_A06				0.393	0.079	0.03	0.201	0	0	0	0	0	0	0
Congo	B_A07				0.173	0.243	0.142	3.111	0.069	0	0	0	1	0	1
Congo	B_A08				0.059	0.085	0.126	0.026	0.056	0	0	0	0	0	0
Congo	B_A09				1.663	0.121	0	0	0	0	0	0	0	0	0
Congo	B_A10				0.027	0.045	0.048	0	0.22	0	0	0	0	0	0
Congo	B_A11				0.022	0.394	0	0.01	0.043	0	0	0	0	0	0
Congo	B_A12				1.257	0.061	0.098	1.293	0.066	0	0	0	1	0	1
Congo	B_B01				0.313	0.692	0.1	0.046	0.136	0	1	0	0	0	1
Congo	B_B02				0.089	0.585	0	0.069	0.05	0	0	0	0	0	0
Congo	B_B03				0.161	0.602	0.003	0.026	0.092	0	1	0	0	0	1
Congo	B_B04				0.169	0.035	0	0.019	0.086	0	0	0	0	0	0
Congo	B_B05				7.413	0.15	0.045	0	0	0	0	0	0	0	0
Congo	B_B06				0.052	0.68	0.016	0.127	0.013	0	1	0	0	0	1
Congo	B_B07				12.357	0.079	0.126	0.028	3.87	1	0	0	0	0	1
Congo	B_B08				2.634	0.117	30.242	0.146	0.465	0	0	1	0	0	1
Congo	B_B09				0.812	1.651	0.352	0.103	0.018	0	1	0	0	0	1
Congo	B_B10				0.147	0.135	0.039	0.305	0.086	0	0	0	0	0	0
Congo	B_B11				0.148	0.037	0	0.046	0	0	0	0	0	0	0
Congo	B_B12				0.106	0.316	0.007	0.021	0.031	0	0	0	0	0	0
Congo	B_C01				40.099	0.147	0.714	0.074	0.431	1	0	0	0	0	1
Congo	B_C02				0.158	0.286	0.375	0.012	0.003	0	0	0	0	0	0
Congo	B_C03				0.247	0.095	46.035	0.012	0	0	0	1	0	0	1
Congo	B_C04				0.099	0.036	0.004	0.091	0.061	0	0	0	0	0	0
Congo	B_C05				0.841	0.042	0.31	0	0.16	0	0	0	0	0	0
Congo	B_C06				0.03	0.17	0.04	0.202	0.004	0	0	0	0	0	0
Congo	B_C07				1.426	0.446	0.404	0.005	1.777	0	0	0	0	0	0
Congo	B_C08				17.335	0.441	0.511	0.088	0.087	1	0	0	0	0	1
Congo	B_C09				0.039	0.141	0.329	0.02	0.554	0	0	0	0	0	0
Congo	B_C10				0.073	0.349	0.027	0.144	0	0	0	0	0	0	0
Congo	B_C11				0.965	0.324	0	0.625	0	0	0	0	1	0	1
Congo	B_C12				0.187	0.696	0.115	0.012	0	0	1	0	0	0	1
Congo	B_D01				34.216	0.395	0.125	0	0.066	1	0	0	0	0	1
Congo	B_D02				0.223	0.265	0.211	0.06	0.104	0	0	0	0	0	0
Congo	B_D03				1.132	1.574	2.248	1.092	0.102	0	1	0	1	0	2
Congo	B_D04				0.086	0.105	23.869	0.059	0.23	0	0	1	0	0	1
Congo	B_D05				0.119	0.039	0	0.117	0.268	0	0	0	0	0	0
Congo	B_D06				0.771	0.014	0.067	0.089	1.617	0	0	0	0	0	0
Congo	B_D07				0.099	0.137	0.111	0	0.07	0	0	0	0	0	0
Congo	B_D08				0.06	0.063	0.734	0.003	0.056	0	0	0	0	0	0
Congo	B_D09				0.464	0.531	0.11	0.274	0.024	0	0	0	0	0	0
Congo	B_D10				0.15	0.055	0	0.028	0.734	0	0	0	0	0	0
Congo	B_D11				0.068	0.263	0.113	0.158	0.064	0	0	0	0	0	0
Congo	B_D12				0.136	0.052	0.269	0.329	0.174	0	0	0	0	0	0
Congo	B_E01				0.309	0.958	1.507	0.69	0.067	0	1	0	1	0	2
Congo	B_E02				0.046	21.036	0	0.183	1.014	0	1	0	0	0	1
Congo	B_E03				2.514	0.201	0.028	0.064	0.049	0	0	0	0	0	0
Congo	B_E04				0.952	0.207	0.019	0.029	0.466	0	0	0	0	0	0
Congo	B_E05				0.415	0.106	0.14	0.084	0.074	0	0	0	0	0	0
Congo	B_E06				0.576	0.531	0.124	0.017	0.085	0	0	0	0	0	0
Congo	B_E07				0.299	0.023	0.069	0.113	0.015	0	0	0	0	0	0
Congo	B_E08				0.122	0.153	0.206	0	0.011	0	0	0	0	0	0
Congo	B_E09				0.029	0.042	0.107	0	0.124	0	0	0	0	0	0
Congo	B_E10				0.061	0.04	0.176	0.42	0.18	0	0	0	0	0	0
Congo	B_E11				0.772	0.121	0.103	0.015	1.355	0	0	0	0	0	0
Congo	B_E12				0.313	0.711	0.221	0.106	0.056	0	1	0	0	0	1
Congo	B_F01				0.463	0.163	0.104	0	0.179	0	0	0	0	0	0
Congo	B_F02				0.34	0.169	0.14	0.088	0.143	0	0	0	0	0	0
Congo	B_F03				0.049	0.059	0.33	0.095	0	0	0	0	0	0	0
Congo	B_F04				0.069	0.09	0.206	0	0.186	0	0	0	0	0	0
Congo	B_F05				0.337	0.138	0.127	0.011	1.097	0	0	0	0	0	0
Congo	B_F06				3.587	22.439	11.343	1.865	0	0	1	1	1	0	3
Congo	B_F07				0.117	0.076	0.015	0.036	0.057	0	0	0	0	0	0
Congo	B_F08				0.016	0.148	0.472	3.314	0	0	0	0	1	0	1
Congo	B_F09				0.052	0.095	0	0.304	0	0	0	0	0	0	0
Congo	B_F10				1.129	0.094	0	0.053	0.126	0	0	0	0	0	0
Congo	B_F11				0.119	0.074	0.138	1.73	0.545	0	0	0	1	0	1
Congo	B_F12				0.417	0.013	46.871	0.03	0	0	0	1	0	0	1
Congo	B_G01				0.147	0.148	0.692	0	0.029	0	0	0	0	0	0
Congo	B_G02				0.055	0.059	0.072	0.149	0.699	0	0	0	0	0	0
Congo	B_G03				0.061	0.109	0.417	0.117	0	0	0	0	0	0	0
Congo	B_G04				0.243	1.38	0.047	0.083	0	0	1	0	0	0	1
Congo	B_G05				0.032	0.174	0.271	0.082	0.3	0	0	0	0	0	0
Congo	B_G06				1.177	0.068	0.01	0.001	0.11	0	0	0	0	0	0
Congo	B_G07				0.044	0.051	3.881	0.083	0	0	0	0	0	0	0
Congo	B_G08				0.867	0.166	0.761	0	0.014	0	0	0	0	0	0
Congo	B_G09				0.194	0.021	0	0.113	0	0	0	0	0	0	0
Congo	B_G10				0.148	0.101	0.121	0.37	0.609	0	0	0	0	0	0
Congo	B_G11				1.254	0.071	0.377	0.079	0.086	0	0	0	0	0	0
Congo	B_G12				1.024	0.025	0	0.028	0.082	0	0	0	0	0	0
Congo	B_H01				0.278	6.203	0.095	0.158	0.118	0	1	0	0	0	1
Congo	B_H02				0.09	0.647	0.136	0.121	0.152	0	1	0	0	0	1
Congo	B_H03				1.807	0.222	0.106	0.116	0	0	0	0	0	0	0
Congo	B_H04				6.773	0.077	0.141	0.059	0.021	0	0	0	0	0	0
Congo	B_H05				0.976	0.642	0	0.021	0.139	0	1	0	0	0	1
Congo	B_H06				10.41	0.154	0	3.497	0.307	1	0	0	1	0	2
Congo	B_H07				0.107	0.112	0.127	0	0	0	0	0	0	0	0
Congo	B_H08				0.141	0.103	0.08	0.293	0.091	0	0	0	0	0	0
Congo	B_H09				0.63	0.606	0.149	0	0.17	0	1	0	0	0	1
Congo	B_H10				0.019	0.149	0.13	0.063	0.395	0	0	0	0	0	0
Congo	B_H11				0.214	0.374	3.97	0	0.22	0	0	0	0	0	0
Congo	B_H12				0.092	0.092	0.043	0.167	0.393	0	0	0	0	0	0
Congo	C_A01				0.066	0.083	0.1	0.044	0.074	0	0	0	0	0	0
Congo	C_A02				1.178	0.052	0.306	0.056	0.088	0	0	0	0	0	0
Congo	C_A03				0.879	0.046	0.166	0.06	0	0	0	0	0	0	0
Congo	C_A04				0.047	0.131	0.149	0.002	0.12	0	0	0	0	0	0
Congo	C_A05				0.43	0.034	0.114	0.122	0.122	0	0	0	0	0	0
Congo	C_A06				0.048	0.139	0.128	0.076	0	0	0	0	0	0	0
Congo	C_A07				8.507	1.063	4.923	0.04	1.99	0	1	0	0	0	1
Congo	C_A08				0.805	0.245	0.714	0.048	0.242	0	0	0	0	0	0
Congo	C_A09				4.771	0.18	0.461	0.096	0.323	0	0	0	0	0	0
Congo	C_A10				0.14	0.026	2.552	0	0	0	0	0	0	0	0
Congo	C_A11				0.026	0.042	0	0.028	0.006	0	0	0	0	0	0
Congo	C_A12				0.075	0.181	2.339	0.099	1.36	0	0	0	0	0	0
Congo	C_B01				0.161	1.784	0.861	0.256	0.057	0	1	0	0	0	1
Congo	C_B02				0.582	0.141	0.167	0.04	0.04	0	0	0	0	0	0
Congo	C_B03				0.071	0.025	0.022	0.077	0.012	0	0	0	0	0	0
Congo	C_B04				0.103	0.115	0.982	0.02	0.038	0	0	0	0	0	0
Congo	C_B05				0.105	0.094	0.104	0	0.03	0	0	0	0	0	0
Congo	C_B06				0.32	0.053	0.336	0.03	0.06	0	0	0	0	0	0
Congo	C_B07				0.953	0.245	1.444	0	0.021	0	0	0	0	0	0
Congo	C_B08				1.717	0.077	0.033	0	0.061	0	0	0	0	0	0
Congo	C_B09				0.085	0.046	0.092	0.042	0	0	0	0	0	0	0
Congo	C_B10				0.193	0.303	0.161	0	0.152	0	0	0	0	0	0
Congo	C_B11				0.733	0.098	0	0	0	0	0	0	0	0	0
Congo	C_B12				0.103	0.138	2.794	0.137	0.279	0	0	0	0	0	0
Congo	C_C01				0.534	0.134	0.027	0.019	0.242	0	0	0	0	0	0
Congo	C_C02				2.867	0.087	18.989	0.15	0	0	0	1	0	0	1
Congo	C_C03				0.713	0.072	0.329	0	0.072	0	0	0	0	0	0
Congo	C_C04				0.157	0.079	0	0.037	0.057	0	0	0	0	0	0
Congo	C_C05				0.056	0.082	0.049	1.203	0.273	0	0	0	1	0	1
Congo	C_C06				0.85	0.426	43.277	0	0.114	0	0	1	0	0	1
Congo	C_C07				0.595	0.181	0.018	0.113	0.037	0	0	0	0	0	0
Congo	C_C08				0.14	0.166	43.399	0	0	0	0	1	0	0	1
Congo	C_C09				0.071	0.13	0.052	0.293	0.014	0	0	0	0	0	0
Congo	C_C10				0.183	0.046	0.087	1.66	0.184	0	0	0	1	0	1
Congo	C_C11				0.067	0.182	0.189	0.136	0.083	0	0	0	0	0	0
Congo	C_C12				0.903	0.286	0	0.242	0.015	0	0	0	0	0	0
Congo	C_D01				0.079	0.165	0.363	0.095	0.227	0	0	0	0	0	0
Congo	C_D02				17.529	0.045	0.047	0	0	1	0	0	0	0	1
Congo	C_D03				0.091	0.068	0.056	0.117	0.028	0	0	0	0	0	0
Congo	C_D04				0.596	0.406	0.714	0.121	0.066	0	0	0	0	0	0
Congo	C_D05				0.059	0.109	0.086	0.255	0.09	0	0	0	0	0	0
Congo	C_D06				0.044	0.054	0.311	0.054	0.082	0	0	0	0	0	0
Congo	C_D07				0.234	0.087	0.007	0.003	0	0	0	0	0	0	0
Congo	C_D08				0.064	0.02	0.095	0.043	0.097	0	0	0	0	0	0
Congo	C_D09				1.273	0.097	0.341	0.254	0.107	0	0	0	0	0	0
Congo	C_D10				1.421	0.276	0.001	0	0.5	0	0	0	0	0	0
Congo	C_D11				0.057	0.824	0.726	0.114	0.994	0	1	0	0	0	1
Congo	C_D12				0.107	0.048	0.136	0	0.043	0	0	0	0	0	0
Congo	C_E01				0.085	0.087	0.365	0.082	0	0	0	0	0	0	0
Congo	C_E02				1.462	0.069	0.965	0	0.179	0	0	0	0	0	0
Congo	C_E03				0.167	0.036	0.056	0.012	0.088	0	0	0	0	0	0
Congo	C_E04				0.354	0.033	0.196	0.031	0.012	0	0	0	0	0	0
Congo	C_E05				1.575	0.773	3.316	0.12	0.094	0	1	0	0	0	1
Congo	C_E06				0.001	0.941	0	0.029	0.067	0	1	0	0	0	1
Congo	C_E07				0.188	0.065	0	0.196	0	0	0	0	0	0	0
Congo	C_E08				2.091	0.733	0.09	0.074	0.04	0	1	0	0	0	1
Congo	C_E09				0.016	0.087	0.116	0.093	0.296	0	0	0	0	0	0
Congo	C_E10				1.865	0.906	0.094	0	0.086	0	1	0	0	0	1
Congo	C_E11				2.204	0.407	0.017	0.077	1.24	0	0	0	0	0	0
Congo	C_E12				0.134	0.015	0.2	0.299	0.09	0	0	0	0	0	0
Congo	C_F01				0.294	0.334	0.23	0	0.113	0	0	0	0	0	0
Congo	C_F02				33.528	0.162	0.495	0.15	2.657	1	0	0	0	0	1
Congo	C_F03				0.183	0.059	0.25	0.069	0.156	0	0	0	0	0	0
Congo	C_F04				1.812	0.841	4.234	0	1.911	0	1	0	0	0	1
Congo	C_F05				1.386	0.178	2.263	0	3.948	0	0	0	0	0	0
Congo	C_F06				0.09	0.377	0.052	0.102	3.067	0	0	0	0	0	0
Congo	C_F07				4.71	0.023	0.325	0.068	0.054	0	0	0	0	0	0
Congo	C_F08				0.026	0.04	0	0	0.06	0	0	0	0	0	0
Congo	C_F09				1.583	0.101	0.081	0.014	0	0	0	0	0	0	0
Congo	C_F10				0.699	0.211	0.073	0.024	0.444	0	0	0	0	0	0
Congo	C_F11				0.206	0.137	0.168	0.292	0.065	0	0	0	0	0	0
Congo	C_F12				2.074	0.108	0.112	0.239	0.014	0	0	0	0	0	0
Congo	C_G01				0.052	0.157	0.036	0.093	0.071	0	0	0	0	0	0
Congo	C_G02				0.059	0.951	0.07	0.07	0.022	0	1	0	0	0	1
Congo	C_G03				0.223	0.127	0.014	0.054	0.097	0	0	0	0	0	0
Congo	C_G04				0.222	0.087	1.692	0.049	0	0	0	0	0	0	0
Congo	C_G05				0.206	0.045	0.072	0	0.219	0	0	0	0	0	0
Congo	C_G06				2.68	0.076	0	0	0.905	0	0	0	0	0	0
Congo	C_G07				0.106	0.023	0	0.095	0	0	0	0	0	0	0
Congo	C_G08				36.641	0.927	0.14	0.04	0.081	1	1	0	0	0	2
Congo	C_G09				0.098	0.087	0.06	0.1	0.906	0	0	0	0	0	0
Congo	C_G10				0.598	0.125	0.086	0.114	0.059	0	0	0	0	0	0
Congo	C_G11				0.575	0.049	1.384	0.092	0.084	0	0	0	0	0	0
Congo	C_G12				18.577	0.557	0.181	0.122	0	1	0	0	0	0	1
Congo	C_H01				0.553	0.085	2.462	0.055	0.091	0	0	0	0	0	0
Congo	C_H02				0.239	0.052	0.111	0	0	0	0	0	0	0	0
Congo	C_H03				0.141	0.096	0.027	0.08	0.053	0	0	0	0	0	0
Congo	C_H04				0.653	2.5	12.898	0.078	19.388	0	1	1	0	1	3
Congo	C_H05				4.687	0.095	0.196	0.143	0.108	0	0	0	0	0	0
Congo	C_H06				0.951	0.06	0.215	0	0.107	0	0	0	0	0	0
Congo	C_H07				0.566	2.36	0.194	0.132	1.825	0	1	0	0	0	1
Congo	C_H08				31.586	0.033	0	0.169	0.116	1	0	0	0	0	1
Congo	C_H09				0.862	0.462	73.286	0	0	0	0	1	0	0	1
Congo	C_H10				0.058	0.036	4.833	0.195	0	0	0	0	0	0	0
Congo	C_H11				0.296	0.014	0	0	0.027	0	0	0	0	0	0
Congo	C_H12				1.88	0.065	0.006	0.056	0.07	0	0	0	0	0	0
Congo	D_A01				0.104	0.567	0.01	0	0.008	0	0	0	0	0	0
Congo	D_A02				0.498	0.556	0.34	0	0.109	0	0	0	0	0	0
Congo	D_A03				1.874	0.153	2.501	0	0.101	0	0	0	0	0	0
Congo	D_A04				0.255	0.269	0.355	0.054	0.204	0	0	0	0	0	0
Congo	D_A05				2.658	0.109	0.086	0	0.122	0	0	0	0	0	0
Congo	D_A06				1.019	0.132	0.455	0	0.027	0	0	0	0	0	0
Congo	D_A07				1.243	0.614	0.188	0.162	0	0	1	0	0	0	1
Congo	D_A08				1.272	0.247	0.061	0.068	0.423	0	0	0	0	0	0
Congo	D_A09				0.337	0.259	22.045	0.233	0.143	0	0	1	0	0	1
Congo	D_A10				0.525	0.339	1.28	0.043	0.587	0	0	0	0	0	0
Congo	D_A11				0.734	0.073	0.496	0.291	0	0	0	0	0	0	0
Congo	D_A12				0.657	0.199	0.522	0.041	0.096	0	0	0	0	0	0
Congo	D_B01				1.546	0.149	71.691	0.41	0	0	0	1	0	0	1
Congo	D_B02				0.136	0.068	0.021	0.109	0.047	0	0	0	0	0	0
Congo	D_B03				0.373	0.073	0.072	0.03	0.061	0	0	0	0	0	0
Congo	D_B04				0.499	0.196	0.506	0.102	0.006	0	0	0	0	0	0
Congo	D_B05				0.925	0.242	0.232	0.015	0.045	0	0	0	0	0	0
Congo	D_B06				0.217	0.373	0.216	0.046	0.082	0	0	0	0	0	0
Congo	D_B07				0.866	0.1	0.142	0.091	0.549	0	0	0	0	0	0
Congo	D_B08				0.195	0.146	0.062	0.196	0.002	0	0	0	0	0	0
Congo	D_B09				0.33	0.075	0.741	0.041	0.26	0	0	0	0	0	0
Congo	D_B10				0.792	0.943	0.337	0	0.433	0	1	0	0	0	1
Congo	D_B11				0.685	0.777	0.47	0.111	0.075	0	1	0	0	0	1
Congo	D_B12				0.219	18.992	0.514	0.023	0.105	0	1	0	0	0	1
Congo	D_C01				0.19	0.132	7.907	0.245	0.808	0	0	0	0	0	0
Congo	D_C02				0.122	0.168	0.275	0	0.097	0	0	0	0	0	0
Congo	D_C03				0.574	1.539	0.649	0.042	5.023	0	1	0	0	1	2
Congo	D_C04				0.226	0.171	0.468	0.064	0.159	0	0	0	0	0	0
Congo	D_C05				0.97	0.235	27.785	0.064	0.239	0	0	1	0	0	1
Congo	D_C06				6.811	0.042	0.142	0.148	0	0	0	0	0	0	0
Congo	D_C07				1.292	0.125	0.042	0.289	0.09	0	0	0	0	0	0
Congo	D_C08				1.333	0.095	0.233	0.019	0.124	0	0	0	0	0	0
Congo	D_C09				6.011	0.333	0.031	0.072	0.263	0	0	0	0	0	0
Congo	D_C10				0.453	0.569	0.158	0	0.227	0	0	0	0	0	0
Congo	D_C11				1.567	0.076	0	0.082	0.406	0	0	0	0	0	0
Congo	D_C12				0.823	0.29	0.657	0.113	0.111	0	0	0	0	0	0
Congo	D_D01				0.798	0.973	0.203	0.051	0.144	0	1	0	0	0	1
Congo	D_D02				3.125	0.097	0.613	0.017	0.441	0	0	0	0	0	0
Congo	D_D03				0.637	0.044	4.323	0.039	0.06	0	0	0	0	0	0
Congo	D_D04				1.098	0.067	0.074	0.125	0.258	0	0	0	0	0	0
Congo	D_D05				4.203	0.105	0.434	0.224	0.212	0	0	0	0	0	0
Congo	D_D06				0.111	0.216	0.031	0	0.111	0	0	0	0	0	0
Congo	D_D07				0.494	0.866	0.113	0	0.897	0	1	0	0	0	1
Congo	D_D08				6.419	0.119	0.351	0.14	0.917	0	0	0	0	0	0
Congo	D_D09				0.413	0.983	0.045	0.115	0	0	1	0	0	0	1
Congo	D_D10				2.118	0.238	1.164	0.129	0.237	0	0	0	0	0	0
Congo	D_D11				0.277	0.559	0.262	0.321	0.145	0	0	0	0	0	0
Congo	D_D12				3.026	0.774	0.072	0.348	1.616	0	1	0	0	0	1
Congo	D_E01				0.205	0.165	0.64	0.123	0.628	0	0	0	0	0	0
Congo	D_E02				0.215	0.197	0.752	0	0	0	0	0	0	0	0
Congo	D_E03				3.178	0.112	0.292	1.799	0.492	0	0	0	1	0	1
Congo	D_E04				6.836	0.07	0.444	0.191	0.063	0	0	0	0	0	0
Congo	D_E05				1.217	0.384	12.463	0.078	22.929	0	0	1	0	1	2
Congo	D_E06				0.251	0.382	0.058	0	0.008	0	0	0	0	0	0
Congo	D_E07				0.174	0.17	0.015	0.037	0.007	0	0	0	0	0	0
Congo	D_E08				1.431	0.049	0.109	0.619	0.032	0	0	0	1	0	1
Congo	D_E09				1.005	0.29	0.095	0.047	0	0	0	0	0	0	0
Congo	D_E10				0.545	0.237	3.991	0	0.222	0	0	0	0	0	0
Congo	D_E11				0.244	0.162	0.527	0.237	0.131	0	0	0	0	0	0
Congo	D_E12				0.103	0.261	2.871	0.086	1.652	0	0	0	0	0	0
Congo	D_F01				1.066	0.171	0.735	0.724	5.643	0	0	0	1	1	2
Congo	D_F02				2.156	0.156	0	0.172	0	0	0	0	0	0	0
Congo	D_F03				0.567	0.185	0.193	0.047	0.089	0	0	0	0	0	0
Congo	D_F04				0.484	0.118	0.527	0	0.022	0	0	0	0	0	0
Congo	D_F05				0.703	0.303	2.136	0	0	0	0	0	0	0	0
Congo	D_F06				0.116	0.202	0	0.246	0.165	0	0	0	0	0	0
Congo	D_F07				0.002	0.091	0.12	0.114	0.023	0	0	0	0	0	0
Congo	D_F08				0.261	0.221	0.389	0.019	0.986	0	0	0	0	0	0
Congo	D_F09				0.25	0.113	3.428	0.061	0.088	0	0	0	0	0	0
Congo	D_F10				0.22	0.179	1.308	0.037	0.12	0	0	0	0	0	0
Congo	D_F11				0.108	0.234	0.198	0.091	0.321	0	0	0	0	0	0
Congo	D_F12				0.322	0.238	0.344	0.248	0.067	0	0	0	0	0	0
Congo	D_G01				0.405	0.246	17.327	0.082	5.472	0	0	1	0	1	2
Congo	D_G02				0.105	0.471	1.955	0.068	0.288	0	0	0	0	0	0
Congo	D_G03				0.819	0.119	1.449	0	0.736	0	0	0	0	0	0
Congo	D_G04				0.999	0.126	0.239	0.067	0.047	0	0	0	0	0	0
Congo	D_G05				0.263	0.175	0.347	0.043	0.059	0	0	0	0	0	0
Congo	D_G06				0.374	0.103	0.19	0	0.099	0	0	0	0	0	0
Congo	D_G07				11.586	0.146	0.186	1.343	0.168	1	0	0	1	0	2
Congo	D_G08				0.08	0.184	0.049	0	0.069	0	0	0	0	0	0
Congo	D_G09				0.16	0.08	0.235	0.211	0.286	0	0	0	0	0	0
Congo	D_G10				2.459	0.79	3.371	0.235	0.379	0	1	0	0	0	1
Congo	D_G11				1.343	0.161	0.18	0.167	0.07	0	0	0	0	0	0
Congo	D_G12				0.585	0.113	0.597	0	0.299	0	0	0	0	0	0
Congo	D_H01				0.459	0.036	0	0	0.036	0	0	0	0	0	0
Congo	D_H02				0.191	0.026	0.27	0.055	0.585	0	0	0	0	0	0
Congo	D_H03				0.403	0.056	0.23	0	1.432	0	0	0	0	0	0
Congo	D_H04				0.214	0.056	0.149	0.067	0.32	0	0	0	0	0	0
Congo	D_H05				0.133	0.064	0.418	0.094	0.16	0	0	0	0	0	0
Congo	D_H06				0.128	0.053	0.163	0	0.235	0	0	0	0	0	0
Congo	D_H07				6.862	0.057	0.157	0	0.758	0	0	0	0	0	0
Congo	D_H08				0.083	0.043	0.342	0.007	0	0	0	0	0	0	0
Congo	D_H09				0.505	0.086	0.223	0.076	0.076	0	0	0	0	0	0
Congo	D_H10				0.06	0.027	3.645	0.098	0.179	0	0	0	0	0	0
Congo	D_H11				0.049	0.038	0.33	0	0.083	0	0	0	0	0	0
Congo	D_H12				0.087	0.074	0.031	0	0.106	0	0	0	0	0	0
Congo MPL	A_A01				0.058	0.031	0.015	0	0.114	0	0	0	0	0	0
Congo MPL	A_A02				0.121	0.123	1.581	0.056	0	0	0	0	0	0	0
Congo MPL	A_A03				1.04	0.41	31.467	0.042	5.823	0	0	1	0	1	2
Congo MPL	A_A04				0.034	0.116	0.106	0.051	0.114	0	0	0	0	0	0
Congo MPL	A_A05				0.016	0.147	0.218	0.092	0.145	0	0	0	0	0	0
Congo MPL	A_A06				0.029	0.036	0.171	0.1	0.118	0	0	0	0	0	0
Congo MPL	A_A07				0.144	0.105	36.772	0.168	0.012	0	0	1	0	0	1
Congo MPL	A_A08				0.095	0.072	0	0.011	0.001	0	0	0	0	0	0
Congo MPL	A_A09				0.11	0.119	0.042	0.107	0	0	0	0	0	0	0
Congo MPL	A_A10				0.126	0.069	0.067	0.218	0.006	0	0	0	0	0	0
Congo MPL	A_A11				0.038	21.011	0.284	0.168	31.876	0	1	0	0	1	2
Congo MPL	A_A12				0.017	0.124	0.167	0	0.027	0	0	0	0	0	0
Congo MPL	A_B01				0.029	0.089	0.191	0.004	0	0	0	0	0	0	0
Congo MPL	A_B02				0.052	0.144	6.118	0.08	0.141	0	0	0	0	0	0
Congo MPL	A_B03				0.809	0.072	3.019	0.278	0.111	0	0	0	0	0	0
Congo MPL	A_B04				0.1	0.049	0.333	0.098	0	0	0	0	0	0	0
Congo MPL	A_B05				0.06	0.149	0.472	0.031	0	0	0	0	0	0	0
Congo MPL	A_B06				0.037	0.068	0.46	0.108	0.105	0	0	0	0	0	0
Congo MPL	A_B07				0.057	0.06	38.181	0.17	0.135	0	0	1	0	0	1
Congo MPL	A_B08				0.101	0.106	0.042	0.062	0.009	0	0	0	0	0	0
Congo MPL	A_B09				0.065	0.775	0.081	0.05	0	0	1	0	0	0	1
Congo MPL	A_B10				0.037	0.045	0.177	0.012	0.005	0	0	0	0	0	0
Congo MPL	A_B11				0.016	8.936	0.366	1.707	31.844	0	1	0	1	1	3
Congo MPL	A_B12				0.017	0.049	0.398	0	0.116	0	0	0	0	0	0
Congo MPL	A_C01				46.837	0.377	36.088	5.203	0.034	1	0	1	1	0	3
Congo MPL	A_C02				0.047	0.042	0.097	0.112	0	0	0	0	0	0	0
Congo MPL	A_C03				0.143	0.045	0.2	0	0	0	0	0	0	0	0
Congo MPL	A_C04				0.033	0.053	0.143	0	0.077	0	0	0	0	0	0
Congo MPL	A_C05				0.057	0.074	0.064	0.054	0	0	0	0	0	0	0
Congo MPL	A_C06				1.703	2.037	10.037	0.122	4.654	0	1	1	0	1	3
Congo MPL	A_C07				0.076	0.032	0.156	0	0	0	0	0	0	0	0
Congo MPL	A_C08				0.05	0.091	0.166	0.021	0.014	0	0	0	0	0	0
Congo MPL	A_C09				0.038	0.141	0.286	0.001	0.078	0	0	0	0	0	0
Congo MPL	A_C10				0.083	0.019	0.339	0.145	0.176	0	0	0	0	0	0
Congo MPL	A_C11				0.223	0.053	69.686	0.015	0.169	0	0	1	0	0	1
Congo MPL	A_C12				0.067	0.029	0.481	2.176	11.07	0	0	0	1	1	2
Congo MPL	A_D01				35.312	0.405	20.663	2.562	0.051	1	0	1	1	0	3
Congo MPL	A_D02				0.44	0.108	0.075	0.185	0.03	0	0	0	0	0	0
Congo MPL	A_D03				0.073	0.067	0.077	0.944	0.058	0	0	0	1	0	1
Congo MPL	A_D04				0.067	0.044	0.899	0.047	0.061	0	0	0	0	0	0
Congo MPL	A_D05				0.023	0.069	0.185	0.322	0.003	0	0	0	0	0	0
Congo MPL	A_D06				0.154	0.169	2.048	0	0.084	0	0	0	0	0	0
Congo MPL	A_D07				0.116	0.039	0.364	0.069	0.026	0	0	0	0	0	0
Congo MPL	A_D08				0.039	0.114	0.026	0.005	0.122	0	0	0	0	0	0
Congo MPL	A_D09				0.165	0.081	0.002	0.22	0	0	0	0	0	0	0
Congo MPL	A_D10				0.095	0.125	0.184	0.136	0.155	0	0	0	0	0	0
Congo MPL	A_D11				0.07	0.138	72.974	0.007	0.096	0	0	1	0	0	1
Congo MPL	A_D12				0.081	0.073	3.116	0.07	12.793	0	0	0	0	1	1
Congo MPL	A_E01				0.136	0.097	0.296	0.158	0.134	0	0	0	0	0	0
Congo MPL	A_E02				0.166	0.048	3.05	0.053	0.001	0	0	0	0	0	0
Congo MPL	A_E03				0.128	0.031	0.265	0	0.069	0	0	0	0	0	0
Congo MPL	A_E04				0.391	0.071	0.057	2.098	0.114	0	0	0	1	0	1
Congo MPL	A_E05				0.058	0.092	0	0	0	0	0	0	0	0	0
Congo MPL	A_E06				0.027	0.029	0.227	0	0.1	0	0	0	0	0	0
Congo MPL	A_E07				0.072	0.074	0.122	0.06	0	0	0	0	0	0	0
Congo MPL	A_E08				0.776	0.077	0	0.067	0.119	0	0	0	0	0	0
Congo MPL	A_E09				0.088	0.047	0.213	0.045	0.009	0	0	0	0	0	0
Congo MPL	A_E10				0.141	0.123	0.116	0.056	0.094	0	0	0	0	0	0
Congo MPL	A_E11				0.048	0.045	4.815	0.149	0.2	0	0	0	0	0	0
Congo MPL	A_E12				0.111	0.389	9.63	16.006	0.002	0	0	0	1	0	1
Congo MPL	A_F01				0.409	0.121	1.437	0.005	0.153	0	0	0	0	0	0
Congo MPL	A_F02				0.042	0.038	1.115	0.017	0.122	0	0	0	0	0	0
Congo MPL	A_F03				0.086	0.026	2.485	0.062	0.066	0	0	0	0	0	0
Congo MPL	A_F04				0.042	0.109	0.077	0.069	0.098	0	0	0	0	0	0
Congo MPL	A_F05				0.036	0.138	0.078	0.023	0.025	0	0	0	0	0	0
Congo MPL	A_F06				0.025	0.064	0.353	0.196	0.028	0	0	0	0	0	0
Congo MPL	A_F07				0.061	0.105	0	0.139	0.137	0	0	0	0	0	0
Congo MPL	A_F08				9.816	0.422	0.186	2.244	0.008	1	0	0	1	0	2
Congo MPL	A_F09				0.076	0.053	0.009	0	0.182	0	0	0	0	0	0
Congo MPL	A_F10				0.018	0.064	0.524	0.176	0.036	0	0	0	0	0	0
Congo MPL	A_F11				0.036	1.48	4.553	0.037	0.246	0	1	0	0	0	1
Congo MPL	A_F12				0.014	0.171	12.117	18.098	0.317	0	0	1	1	0	2
Congo MPL	A_G01				5.37	0.126	26.402	0.206	0.083	0	0	1	0	0	1
Congo MPL	A_G02				0.109	0.082	0.65	0.033	0.029	0	0	0	0	0	0
Congo MPL	A_G03				0.078	0.159	1.996	0.117	0.049	0	0	0	0	0	0
Congo MPL	A_G04				0.029	0.094	0.01	0.172	0.018	0	0	0	0	0	0
Congo MPL	A_G05				0.054	0.128	0.134	0.152	0.099	0	0	0	0	0	0
Congo MPL	A_G06				0.11	0.027	0.671	0	0.209	0	0	0	0	0	0
Congo MPL	A_G07				0.1	0.156	0	0.072	0.112	0	0	0	0	0	0
Congo MPL	A_G08				0.071	0.043	4.792	0	0.088	0	0	0	0	0	0
Congo MPL	A_G09				0.074	0.159	0.459	0	0.055	0	0	0	0	0	0
Congo MPL	A_G10				0.012	0.059	8.946	0	0.168	0	0	0	0	0	0
Congo MPL	A_G11				0.06	0.058	0.759	0.03	0.083	0	0	0	0	0	0
Congo MPL	A_G12				0.037	0.081	0.49	0	0.055	0	0	0	0	0	0
Congo MPL	A_H01				0.113	0.12	28.45	0.09	0.189	0	0	1	0	0	1
Congo MPL	A_H02				0.071	0.053	0.254	0.217	0	0	0	0	0	0	0
Congo MPL	A_H03				0.021	0.058	0.242	0.096	0.072	0	0	0	0	0	0
Congo MPL	A_H04				0.051	0.059	0.233	0.049	0.094	0	0	0	0	0	0
Congo MPL	A_H05				0.103	0.083	0.095	0.02	0.11	0	0	0	0	0	0
Congo MPL	A_H06				0.222	0.082	0.044	0.219	0.195	0	0	0	0	0	0
Congo MPL	A_H07				0.079	0.031	0.054	0.03	0.154	0	0	0	0	0	0
Congo MPL	A_H08				0.035	0.058	0.007	0	0.138	0	0	0	0	0	0
Congo MPL	A_H09				0.075	0.085	0.067	0.127	0.13	0	0	0	0	0	0
Congo MPL	A_H10				0.045	0.057	3.399	0	0	0	0	0	0	0	0
Congo MPL	A_H11				0.045	0.054	0.171	0.049	0.026	0	0	0	0	0	0
Congo MPL	A_H12				0.067	0.028	0.068	0.063	0.046	0	0	0	0	0	0
Congo MPL	B_A01				0.189	0.118	0.722	0.13	0.087	0	0	0	0	0	0
Congo MPL	B_A02				10.842	0.133	13.384	0.079	0.677	1	0	1	0	0	2
Congo MPL	B_A03				40.687	0.262	22.944	1.591	0.412	1	0	1	1	0	3
Congo MPL	B_A04				0.091	0.07	0.559	0	0.13	0	0	0	0	0	0
Congo MPL	B_A05				2.24	0.015	0.134	0.017	0.11	0	0	0	0	0	0
Congo MPL	B_A06				0.041	0.119	71.111	0	0.131	0	0	1	0	0	1
Congo MPL	B_A07				0.091	0.038	0.249	0.049	0.052	0	0	0	0	0	0
Congo MPL	B_B01				0.179	0.086	5.214	0.194	0.168	0	0	0	0	0	0
Congo MPL	B_B02				10.453	0.089	18.965	0.007	1.298	1	0	1	0	0	2
Congo MPL	B_B03				34.667	3.726	29.303	3.712	0.288	1	1	1	1	0	4
Congo MPL	B_B04				0.046	0.099	0.162	0.08	0.003	0	0	0	0	0	0
Congo MPL	B_B05				0.077	0.096	0.115	0	0.211	0	0	0	0	0	0
Congo MPL	B_B06				0.068	0.037	67.692	0.059	0.19	0	0	1	0	0	1
Congo MPL	B_B07				0.039	0.055	0.102	0.142	0.051	0	0	0	0	0	0
Congo MPL	B_C01				22.578	0.477	0.283	4.401	0	1	0	0	1	0	2
Congo MPL	B_C02				0.345	0.068	31.851	0.039	0.506	0	0	1	0	0	1
Congo MPL	B_C03				2.141	0.234	35.439	0.027	0.053	0	0	1	0	0	1
Congo MPL	B_C04				13.169	0.568	0.181	0.63	0	1	0	0	1	0	2
Congo MPL	B_C05				0.228	0.059	0.328	0.041	0.014	0	0	0	0	0	0
Congo MPL	B_C06				0.146	0.133	0.143	0.089	0.334	0	0	0	0	0	0
Congo MPL	B_C07				0.165	0.192	0.066	0.054	2.686	0	0	0	0	0	0
Congo MPL	B_D01				6.465	0.056	0	2.428	0	0	0	0	1	0	1
Congo MPL	B_D02				0.08	0.134	38.17	0.131	0.462	0	0	1	0	0	1
Congo MPL	B_D03				1.95	0.039	30.223	0.149	0.036	0	0	1	0	0	1
Congo MPL	B_D04				14.492	0.558	0	0.209	0.022	1	0	0	0	0	1
Congo MPL	B_D05				0.136	0.09	0.803	0.092	0	0	0	0	0	0	0
Congo MPL	B_D06				0.072	0.094	0.738	0.151	5.537	0	0	0	0	1	1
Congo MPL	B_D07				0.111	0.014	1.051	0.029	0.19	0	0	0	0	0	0
Congo MPL	B_E01				0.405	0.068	13.766	0	3.905	0	0	1	0	0	1
Congo MPL	B_E02				0.343	0.061	1.599	0.064	0.024	0	0	0	0	0	0
Congo MPL	B_E03				0.058	0.041	0.619	0.187	0.262	0	0	0	0	0	0
Congo MPL	B_E04				0.084	0.091	0.332	0.145	0.125	0	0	0	0	0	0
Congo MPL	B_E05				0.111	0.037	0.153	0	0	0	0	0	0	0	0
Congo MPL	B_E06				0.158	0.088	9.402	0.424	0.275	0	0	0	0	0	0
Congo MPL	B_E07				0.102	0.04	27.448	0.095	0.258	0	0	1	0	0	1
Congo MPL	B_F01				0.226	0.06	11.344	0.063	3.044	0	0	1	0	0	1
Congo MPL	B_F02				1.328	0.039	2.396	0.004	0.263	0	0	0	0	0	0
Congo MPL	B_F03				0.07	0.114	0.638	0.023	0.123	0	0	0	0	0	0
Congo MPL	B_F04				0.036	0.041	0.102	0.072	0	0	0	0	0	0	0
Congo MPL	B_F05				0.04	0.091	0.039	0	0.057	0	0	0	0	0	0
Congo MPL	B_F06				0.081	0.036	6.437	1.036	0	0	0	0	1	0	1
Congo MPL	B_F07				0.296	0.121	27.778	0.066	0.329	0	0	1	0	0	1
Congo MPL	B_G01				0	1.753	4.24	3.088	0	0	1	0	1	0	2
Congo MPL	B_G02				0.731	0.104	5.077	0.23	0.04	0	0	0	0	0	0
Congo MPL	B_G03				1.38	0.057	54.758	0.273	0	0	0	1	0	0	1
Congo MPL	B_G04				0.091	0.088	0.132	0.026	0.018	0	0	0	0	0	0
Congo MPL	B_G05				0.165	19.614	0.236	0	37.26	0	1	0	0	1	2
Congo MPL	B_G06				9.745	0.223	0	1.914	0	1	0	0	1	0	2
Congo MPL	B_G07				0.038	0.068	0.165	0.083	0.058	0	0	0	0	0	0
Congo MPL	B_H01				0.043	0.386	1.827	0.961	0	0	0	0	1	0	1
Congo MPL	B_H02				0.094	0.036	3.052	0	0.019	0	0	0	0	0	0
Congo MPL	B_H03				0.483	0.167	48.949	0.028	0.241	0	0	1	0	0	1
Congo MPL	B_H04				0.114	0.071	0.159	0	0.102	0	0	0	0	0	0
Congo MPL	B_H05				0.049	24.86	0.327	0.09	38.298	0	1	0	0	1	2
Congo MPL	B_H06				10.626	0.31	0.088	1.194	0.125	1	0	0	1	0	2
Congo MPL	B_H07				0.301	0.121	0.048	0	0.141	0	0	0	0	0	0
RDC	A_A01	2019	35	M	0.084	0.063	0.768	0	0.371	0	0	0	0	0	0
RDC	A_A02	2019	44	M	5.191	4.3	5.405	0.25	0.72	0	1	0	0	0	1
RDC	A_A03	2019	10	F	0.06	0.044	0.544	0	1.395	0	0	0	0	0	0
RDC	A_A04	2019	32	M	0.449	0.058	0.205	0.032	0	0	0	0	0	0	0
RDC	A_A05	2019	33	M	0.28	0.131	0.658	0.245	0.387	0	0	0	0	0	0
RDC	A_A06	2019	48	M	1.409	0.034	4.487	0	2.615	0	0	0	0	0	0
RDC	A_A07	2019	12	M	0.057	0.073	1.917	0	1.579	0	0	0	0	0	0
RDC	A_A08	2019	13	F	0.076	1.647	0.16	0	0.082	0	1	0	0	0	1
RDC	A_A09	2019	12	M	0.197	0.145	0.224	0	0	0	0	0	0	0	0
RDC	A_A10	2019	11	M	0.063	0.144	2.45	0.057	0.167	0	0	0	0	0	0
RDC	A_A11	2019	38	M	0.159	0.052	0.474	0.069	0.176	0	0	0	0	0	0
RDC	A_B01	2019	61	F	0.084	0.566	0.151	0.206	0.704	0	0	0	0	0	0
RDC	A_B02	2019	61	F	0.135	0.094	3.074	0.06	0.851	0	0	0	0	0	0
RDC	A_B03	2019	11	M	0.121	0.023	8.309	0.077	0.088	0	0	0	0	0	0
RDC	A_B04	2019	28	M	0.117	0.038	0.792	0	0.224	0	0	0	0	0	0
RDC	A_B05	2019	30	M	0.524	0.052	0.398	0	0.275	0	0	0	0	0	0
RDC	A_B06	2019	24	M	0.107	0.11	0.259	0.31	0.181	0	0	0	0	0	0
RDC	A_B07	2019	17	M	0.393	0.056	2.198	0.072	0.682	0	0	0	0	0	0
RDC	A_B08	2019	25	F	0.092	0.025	0.195	0.034	0.026	0	0	0	0	0	0
RDC	A_B09	2019	8	M	0.089	0.074	3.224	0	0.853	0	0	0	0	0	0
RDC	A_B10	2019	17	M	0.809	0.073	3.294	0.062	1.044	0	0	0	0	0	0
RDC	A_B11	2019	24	M	0.113	0.081	0.057	1.583	0.126	0	0	0	1	0	1
RDC	A_C01	2019	44	M	0.279	0.098	4.589	0	0.196	0	0	0	0	0	0
RDC	A_C02	2019	11	F	9.706	0.103	2.069	0.022	0.028	1	0	0	0	0	1
RDC	A_C03	2019	32	F	45.478	46.642	57.114	42.171	38.176	1	1	1	1	1	5
RDC	A_C04	2019	34	M	0.114	0.087	0.261	0	0.205	0	0	0	0	0	0
RDC	A_C05	2019	29	M	0.094	0.33	0.109	0.063	0.038	0	0	0	0	0	0
RDC	A_C06	2019	24	M	0.118	0.245	0.434	0.557	0.48	0	0	0	0	0	0
RDC	A_C07	2019	19	M	0.03	0.042	0.077	0	0.077	0	0	0	0	0	0
RDC	A_C08	2019	12	M	0.183	0.072	0.247	0	0.349	0	0	0	0	0	0
RDC	A_C09	2019	7	M	0.582	0.073	1.895	0.08	1.036	0	0	0	0	0	0
RDC	A_C10	2019	16	F	0.14	0.698	0.038	0.06	0.063	0	1	0	0	0	1
RDC	A_C11	2019	25	F	0.383	0.04	1.582	0	1.498	0	0	0	0	0	0
RDC	A_D01	2019	35	M	0.693	0.077	1.681	0.067	0.104	0	0	0	0	0	0
RDC	A_D02	2019	16	M	32.151	1.5	2.504	0.118	2.925	1	1	0	0	0	2
RDC	A_D03	2019	13	M	0.062	0.101	0.71	0.095	0.327	0	0	0	0	0	0
RDC	A_D04	2019	34	M	0.121	0.084	2.052	0.073	1.901	0	0	0	0	0	0
RDC	A_D05	2019	67	M	0.126	0.562	1.895	0.057	0.241	0	0	0	0	0	0
RDC	A_D06	2019	26	M	0.131	0.07	0.178	0	0.326	0	0	0	0	0	0
RDC	A_D07	2019	9	F	0.065	0.016	0.248	0.247	0.118	0	0	0	0	0	0
RDC	A_D08	2019	15	F	4.699	12.532	2.773	0	1.201	0	1	0	0	0	1
RDC	A_D09	2019	9	M	14.276	0.158	1.792	0.06	0.325	1	0	0	0	0	1
RDC	A_D10	2019	12	M	0.113	0.111	0.076	0.122	0.24	0	0	0	0	0	0
RDC	A_D11	2019	39	F	1.302	0.505	0.391	0.253	0.951	0	0	0	0	0	0
RDC	A_E01	2019	22	M	0.573	0	0.562	0.31	1.289	0	0	0	0	0	0
RDC	A_E02	2019	12	F	1.123	0.432	0	0.125	1.878	0	0	0	0	0	0
RDC	A_E03	2019	7	M	29.783	11.53	0.704	0.408	0.726	1	1	0	0	0	2
RDC	A_E04	2019	22	M	0.017	0	0	0	0.937	0	0	0	0	0	0
RDC	A_E05	2019	22	M	0.171	0.173	0.716	0.051	0.996	0	0	0	0	0	0
RDC	A_E06	2019	33	M	0.084	0.638	1.951	0	1.543	0	1	0	0	0	1
RDC	A_E07	2019	13	M	1.418	0.141	0.442	0.246	0.609	0	0	0	0	0	0
RDC	A_E08	2019	15	F	1.124	0.67	3.065	0	4.496	0	1	0	0	0	1
RDC	A_E09	2019	12	M	3.656	2.046	0.818	0.034	8.884	0	1	0	0	1	2
RDC	A_E10	2019	8	F	0.092	0.017	0.056	0.004	0	0	0	0	0	0	0
RDC	A_E11	2019	36	F	0.069	0.124	0.006	0.12	0.218	0	0	0	0	0	0
RDC	A_F01	2019	13	M	0.225	0.167	0.21	0	0.514	0	0	0	0	0	0
RDC	A_F02	2019	23	M	0.076	0.17	12.08	0	19.67	0	0	1	0	1	2
RDC	A_F03	2019	10	F	0.065	0.067	0.926	0.189	0.449	0	0	0	0	0	0
RDC	A_F04	2019	20	M	0.884	0.112	1.463	0.06	0	0	0	0	0	0	0
RDC	A_F05	2019	51	M	0.027	0.044	0	0.202	0.06	0	0	0	0	0	0
RDC	A_F06	2019	14	M	0.11	0.03	0.094	0	0.041	0	0	0	0	0	0
RDC	A_F07	2019	39	F	0.095	0.198	0.105	1.625	0.118	0	0	0	1	0	1
RDC	A_F08	2019	16	M	0.115	0.027	0.105	0.167	0.247	0	0	0	0	0	0
RDC	A_F09	2019	11	M	0.094	0.471	43.957	0.372	6.24	0	0	1	0	1	2
RDC	A_F10	2019	11	M	0.431	0.123	0.452	0	0.601	0	0	0	0	0	0
RDC	A_F11	2019	37	M	0.207	0.273	0.017	0	0.782	0	0	0	0	0	0
RDC	A_G01	2019	40	M	0.087	0.098	0.958	0.028	0.222	0	0	0	0	0	0
RDC	A_G02	2019	21	M	0.147	0	2.737	0.045	12.83	0	0	0	0	1	1
RDC	A_G03	2019	45	M	0.119	0.101	0.372	0	0.058	0	0	0	0	0	0
RDC	A_G04	2019	21	F	0.057	0.145	0.382	0.032	1.45	0	0	0	0	0	0
RDC	A_G05	2019	49	F	12.706	0	0.486	0.164	1.139	1	0	0	0	0	1
RDC	A_G06	2019	17	M	0	0	1.38	0	1.725	0	0	0	0	0	0
RDC	A_G07	2019	17	M	0.173	0.119	0.312	0.121	1.972	0	0	0	0	0	0
RDC	A_G08	2019	17	M	0.409	0.088	19.606	0.459	17.353	0	0	1	0	1	2
RDC	A_G09	2019	18	F	0.271	0.061	0.435	0.048	0.294	0	0	0	0	0	0
RDC	A_G10	2019	11	F	0.094	0.017	9.281	0.086	5.704	0	0	0	0	1	1
RDC	A_G11	2019	34	M	2.391	0.783	3.096	0.281	0	0	1	0	0	0	1
RDC	A_H01	2019	55	M	0.669	0.357	0.11	0.155	0.121	0	0	0	0	0	0
RDC	A_H02	2019	9	M	22.381	34.914	2.548	0.395	0.642	1	1	0	0	0	2
RDC	A_H03	2019	55	M	2.105	0.182	37.606	0.125	0.807	0	0	1	0	0	1
RDC	A_H04	2019	21	F	0	0	0.273	0	0.18	0	0	0	0	0	0
RDC	A_H05	2019	16	M	0.156	0.112	2.365	0.046	0.562	0	0	0	0	0	0
RDC	A_H06	2019	15	F	0.103	0.064	11.654	0.049	10.353	0	0	1	0	1	2
RDC	A_H07	2019	20	M	0.034	0.056	0.092	0.077	0.287	0	0	0	0	0	0
RDC	A_H08	2019	21	M	0.019	0.022	4.001	0.131	6.06	0	0	0	0	1	1
RDC	A_H09	2019	17	M	0.05	0.06	3.841	0	3.326	0	0	0	0	0	0
RDC	A_H10	2019	41	M	0.034	0.039	1.024	0	0.751	0	0	0	0	0	0
RDC	A_H11	2019	35	F	1.175	0.003	0.591	0	0.62	0	0	0	0	0	0
RDC	B_A01	2019	15	F	1.696	0.735	2.235	0.111	0.295	0	1	0	0	0	1
RDC	B_A02	2019	15	F	0.068	0.103	0.157	0	0.121	0	0	0	0	0	0
RDC	B_A03	2019	13	F	2.367	21.224	50.753	0.034	0.931	0	1	1	0	0	2
RDC	B_A04	2019	12	M	0.278	0.322	0.413	0.203	0.435	0	0	0	0	0	0
RDC	B_A05	2019	15	M	9.441	0.962	8.013	0	1.684	1	1	0	0	0	2
RDC	B_A06	2019	50	M	0.087	0.099	0.067	0.04	0.157	0	0	0	0	0	0
RDC	B_A07	2019	52	F	0.092	0.039	0.072	0.051	0	0	0	0	0	0	0
RDC	B_A08	2019	35	M	5.043	0.429	0.546	0.127	23.725	0	0	0	0	1	1
RDC	B_A09	2019	36	M	0.301	0.172	0	0.142	0.017	0	0	0	0	0	0
RDC	B_A10	2018	22	F	0.167	0.079	0.03	0	0.108	0	0	0	0	0	0
RDC	B_A11	2018	29	F	0.996	0.483	33.958	2.117	10.258	0	0	1	1	1	3
RDC	B_A12	2018	27	M	0.048	0.115	0.337	0	0.158	0	0	0	0	0	0
RDC	B_B01	2019	13	F	0.245	0.138	1.04	0	0.089	0	0	0	0	0	0
RDC	B_B02	2019	9	M	1.287	0.05	6.475	0.029	2.595	0	0	0	0	0	0
RDC	B_B03	2019	15	M	0.411	0.093	2.333	0.066	0.211	0	0	0	0	0	0
RDC	B_B04	2019	12	M	1.232	1.341	2.863	0.043	0.194	0	1	0	0	0	1
RDC	B_B05	2019	12	M	1.087	0.39	14.737	0.047	5.189	0	0	1	0	1	2
RDC	B_B06	2019	39	M	0.219	0.116	0.113	0.065	0.137	0	0	0	0	0	0
RDC	B_B07	2019	51	F	0.048	0.095	9.429	0.047	0	0	0	0	0	0	0
RDC	B_B08	2019	50	M	0.239	0.076	0.068	0.071	0.08	0	0	0	0	0	0
RDC	B_B09	2019	50	M	0.14	0.092	0.123	0.074	0.476	0	0	0	0	0	0
RDC	B_B10	2018	28	M	0.252	0.074	0.218	0	0.103	0	0	0	0	0	0
RDC	B_B11	2018	28	F	1.883	3.63	0.418	0	0.003	0	1	0	0	0	1
RDC	B_B12	2018	28	F	59.088	38.447	0.189	8.474	2.59	1	1	0	1	0	3
RDC	B_C01	2019	13	M	0.333	0.355	2.272	0.036	0.457	0	0	0	0	0	0
RDC	B_C02	2019	9	F	0.44	0.115	6.893	0	6.35	0	0	0	0	1	1
RDC	B_C03	2019	11	M	1.121	0.285	44.782	0.044	0.907	0	0	1	0	0	1
RDC	B_C04	2019	10	F	1.507	0.957	2.62	0.203	0.226	0	1	0	0	0	1
RDC	B_C05	2019	12	F	2.441	0.163	15.962	0.036	7.112	0	0	1	0	1	2
RDC	B_C06	2019	38	M	1.11	0.03	1.435	0.085	0.191	0	0	0	0	0	0
RDC	B_C07	2019	50	F	0.101	0.064	0.399	0.056	0.053	0	0	0	0	0	0
RDC	B_C08	2019	45	M	0.081	0.044	0.037	0	0	0	0	0	0	0	0
RDC	B_C09	2019	40	M	0.079	0.113	0.204	0.085	0	0	0	0	0	0	0
RDC	B_C10	2018	27	M	0.175	0.015	0.176	0.137	0.056	0	0	0	0	0	0
RDC	B_C11	2018	24	M	0.036	0.085	0.122	0	0	0	0	0	0	0	0
RDC	B_C12	2018	20	M	1.353	0.096	0	2.004	0	0	0	0	1	0	1
RDC	B_D01	2019	10	M	3.623	0.677	4.082	0	1.436	0	1	0	0	0	1
RDC	B_D02	2019	16	M	0.07	0.589	8.118	0.114	4.57	0	0	0	0	1	1
RDC	B_D03	2019	12	M	0.442	0.23	0.256	0.035	0.125	0	0	0	0	0	0
RDC	B_D04	2019	8	M	2.883	0.103	0.94	0.011	0.015	0	0	0	0	0	0
RDC	B_D05	2019	15	M	51.063	50.28	11.267	4.629	0.662	1	1	1	1	0	4
RDC	B_D06	2019	50	F	0.056	0.069	0.106	0.062	0.22	0	0	0	0	0	0
RDC	B_D07	2019	35	M	0.182	0.068	0.002	0.048	0	0	0	0	0	0	0
RDC	B_D08	2019	42	F	0.032	0.061	0.192	0	0	0	0	0	0	0	0
RDC	B_D09	2019	39	F	0.07	0.113	0.421	0.016	0.559	0	0	0	0	0	0
RDC	B_D10	2018	24	F	3.361	0.874	0.022	0.213	0.061	0	1	0	0	0	1
RDC	B_D11	2018	29	F	0.662	0.136	2.432	0.207	0.001	0	0	0	0	0	0
RDC	B_D12	2018	25	M	0.09	0.015	0.103	0	0.607	0	0	0	0	0	0
RDC	B_E01	2019	8	M	0.13	0.498	1.803	0.454	2.276	0	0	0	0	0	0
RDC	B_E02	2019	15	F	0.324	0.213	15.602	0.037	0.026	0	0	1	0	0	1
RDC	B_E03	2019	16	F	8.671	1.862	8.029	0.005	0.159	0	1	0	0	0	1
RDC	B_E04	2019	13	M	6.646	0.613	5.392	0.038	2.664	0	1	0	0	0	1
RDC	B_E05	2019	11	F	0.114	0.114	0.002	0.067	0.114	0	0	0	0	0	0
RDC	B_E06	2019	35	M	2.121	0.66	0.278	0.19	0.072	0	1	0	0	0	1
RDC	B_E07	2019	40	M	0.11	0.114	7.963	0	2.093	0	0	0	0	0	0
RDC	B_E08	2019	36	F	0.078	0.13	0.103	3.073	0.136	0	0	0	1	0	1
RDC	B_E09	2019	50	M	0.052	0.077	0	0.001	0.018	0	0	0	0	0	0
RDC	B_E10	2018	23	F	0.054	0.316	0.352	0.147	0.11	0	0	0	0	0	0
RDC	B_E11	2018	30	M	0.248	0.119	0.718	0.127	0.138	0	0	0	0	0	0
RDC	B_E12	2018	23	M	0.012	0.027	0.063	0.123	0.308	0	0	0	0	0	0
RDC	B_F01	2019	8	F	0.723	0.144	1.438	2.049	0.33	0	0	0	1	0	1
RDC	B_F02	2019	7	M	0.084	0.206	0.23	0.228	0.023	0	0	0	0	0	0
RDC	B_F03	2019	9	F	0.163	0.192	1.764	0	5.375	0	0	0	0	1	1
RDC	B_F04	2019	8	F	0.126	0.253	0.055	0	0.115	0	0	0	0	0	0
RDC	B_F05	2019	15	M	0.112	0.078	0.263	0	0.151	0	0	0	0	0	0
RDC	B_F06	2019	55	M	0.116	1.541	0.146	0.022	2.016	0	1	0	0	0	1
RDC	B_F07	2019	51	M	0.11	0.06	20.834	0.072	0.041	0	0	1	0	0	1
RDC	B_F08	2019	49	M	0.157	0.144	5.607	0.117	8.421	0	0	0	0	1	1
RDC	B_F09	2019	48	M	0.191	0.063	11.808	0.08	1.88	0	0	1	0	0	1
RDC	B_F10	2018	30	F	55.492	0.482	0.839	0	1.101	1	0	0	0	0	1
RDC	B_F11	2018	30	M	13.229	11.85	4.132	0.472	2.831	1	1	0	0	0	2
RDC	B_F12	2018	20	F	7.178	2.698	0.647	0.064	1.196	0	1	0	0	0	1
RDC	B_G01	2019	13	F	16.282	14.228	2.5	0.121	0.332	1	1	0	0	0	2
RDC	B_G02	2019	9	M	0.165	0.105	0.044	0.108	0.054	0	0	0	0	0	0
RDC	B_G03	2019	10	M	0.087	0.06	2.223	0.196	0.129	0	0	0	0	0	0
RDC	B_G04	2019	9	M	4.538	25.904	2.128	0.37	0	0	1	0	0	0	1
RDC	B_G05	2019	8	M	26.591	0.283	1.057	0.504	0.882	1	0	0	0	0	1
RDC	B_G06	2019	42	F	0.24	0.933	0.117	0	0	0	1	0	0	0	1
RDC	B_G07	2019	44	M	0.04	0.028	2.242	0.162	0.001	0	0	0	0	0	0
RDC	B_G08	2019	56	M	0.071	0.07	0.081	0.067	0.047	0	0	0	0	0	0
RDC	B_G09	2018	28	F	0.548	0.095	0.478	0.357	0.527	0	0	0	0	0	0
RDC	B_G10	2018	27	F	9.548	0.085	0.435	0.519	0.186	1	0	0	0	0	1
RDC	B_G11	2018	28	M	29.271	0.327	0	0	0	1	0	0	0	0	1
RDC	B_G12	2018	19	F	0.207	0.048	0.973	0.036	0.104	0	0	0	0	0	0
RDC	B_H01	2019	11	F	1.503	0.249	0.952	0.239	0.382	0	0	0	0	0	0
RDC	B_H02	2020	11	M	2.184	1.424	4.356	0.133	0.053	0	1	0	0	0	1
RDC	B_H03	2019	11	F	7.327	0.128	1.752	0.062	0.364	0	0	0	0	0	0
RDC	B_H04	2019	14	F	0.119	0.065	5.778	0.048	0.418	0	0	0	0	0	0
RDC	B_H05	2019	8	F	0.119	0.151	0.167	0.099	0.015	0	0	0	0	0	0
RDC	B_H06	2019	27	F	0.371	0.117	0.608	0	0.18	0	0	0	0	0	0
RDC	B_H07	2019	50	F	0.075	0.25	0.162	0	0.047	0	0	0	0	0	0
RDC	B_H08	2019	30	M	0.321	0.138	25.046	0.144	3.68	0	0	1	0	0	1
RDC	B_H09	2018	23	M	0.314	0.019	0.043	0.13	0.251	0	0	0	0	0	0
RDC	B_H10	2018	28	M	0.128	0.155	0.337	0.059	0.047	0	0	0	0	0	0
RDC	B_H11	2018	25	F	0.213	0.118	0.262	0	0	0	0	0	0	0	0
RDC	B_H12	2019	26	M	3.526	1.198	2.347	0.085	0	0	1	0	0	0	1
RDC	C_A01	2019	28	F	0.162	0.094	0.059	0.028	0	0	0	0	0	0	0
RDC	C_B01	2019	20	M	2.121	0.101	0.023	0	0	0	0	0	0	0	0
RDC	C_C01	2019	25	M	0.015	0.088	0.065	0.134	0	0	0	0	0	0	0
RDC	C_D01	2019	23	M	49.581	0.082	0.55	0.035	0.072	1	0	0	0	0	1
RDC	C_E01	2019	20	F	5.808	0.127	0.001	0.118	0.17	0	0	0	0	0	0
RDC	C_F01	2019	19	F	0.135	0.8	0.394	0.221	0	0	1	0	0	0	1
RDC_MRS	W_A01	2014	64	M	2.937	0.317	1.107	0.049	0.238	0	0	0	0	0	0
RDC_MRS	W_A02	2014	41	F	0.368	0.241	0.344	0.003	0.115	0	0	0	0	0	0
RDC_MRS	W_A03	2014	66	F	1.723	0.344	0	0.305	0.418	0	0	0	0	0	0
RDC_MRS	W_A04	2014	56	M	6.927	0.717	0	0.034	0	0	1	0	0	0	1
RDC_MRS	W_A05	2014	57	M	8.7	0.067	0.028	0.376	0.445	0	0	0	0	0	0
RDC_MRS	W_A06	2014	66	M	2.684	0.345	0.144	0.065	0.179	0	0	0	0	0	0
RDC_MRS	W_A07	2014	57	F	1.673	0.149	39.099	0	0.615	0	0	1	0	0	1
RDC_MRS	W_A08	2014	40	M	0.097	0.075	5.151	0.001	0.098	0	0	0	0	0	0
RDC_MRS	W_A09	2014	35	M	2.765	0.123	0.168	0.148	0.029	0	0	0	0	0	0
RDC_MRS	W_A10	2014	9	M	1.113	0.679	0.121	0.968	0.31	0	1	0	1	0	2
RDC_MRS	W_A11	2014	54	F	0.971	0.093	0.079	0.03	0.032	0	0	0	0	0	0
RDC_MRS	W_A12	2014	58	F	0.613	0.077	4.09	0	0.024	0	0	0	0	0	0
RDC_MRS	W_B01	2014	49	F	4.722	0.128	0.11	0.072	0.111	0	0	0	0	0	0
RDC_MRS	W_B02	2014	39	M	1.176	0.231	0.146	0.058	0.619	0	0	0	0	0	0
RDC_MRS	W_B03	2014	62	M	0.128	0.207	0	0.093	0.095	0	0	0	0	0	0
RDC_MRS	W_B04	2014	39	M	5.867	0.226	0	0.05	0.064	0	0	0	0	0	0
RDC_MRS	W_B05	2014	36	F	0.866	0.091	0.194	0.004	0.331	0	0	0	0	0	0
RDC_MRS	W_B06	2014	54	F	0.281	0.064	4.832	0.074	0	0	0	0	0	0	0
RDC_MRS	W_B07	2014	69	F	2.346	0.382	0.281	0.564	0.258	0	0	0	0	0	0
RDC_MRS	W_B08	2014	49	F	4.73	0.544	2.082	0.273	0.417	0	0	0	0	0	0
RDC_MRS	W_B09	2014	36	F	1.648	0.273	0.311	0.098	0.133	0	0	0	0	0	0
RDC_MRS	W_B10	2014	40	F	0.264	0.048	0.142	0	0.068	0	0	0	0	0	0
RDC_MRS	W_B11	2014	38	M	2.059	0.615	0.173	0	0.115	0	1	0	0	0	1
RDC_MRS	W_B12	2014	37	M	0.881	0.118	21.245	0.026	19.087	0	0	1	0	1	2
RDC_MRS	W_C01	2014	59	M	0.291	0.077	16.18	0	13.715	0	0	1	0	1	2
RDC_MRS	W_C02	2014	36	F	1.29	0.166	0.216	0.015	0.3	0	0	0	0	0	0
RDC_MRS	W_C03	2014	75	F	2.806	0.52	0.016	0.045	1.048	0	0	0	0	0	0
RDC_MRS	W_C04	2014	41	F	1.755	0.613	0	0	0	0	1	0	0	0	1
RDC_MRS	W_C05	2014	53	M	0.626	0.179	0	0.083	0.147	0	0	0	0	0	0
RDC_MRS	W_C06	2014	48	M	46.709	0.558	0.064	0.143	0.094	1	0	0	0	0	1
RDC_MRS	W_C07	2014	37	M	18.681	0.079	10.905	0	3.22	1	0	1	0	0	2
RDC_MRS	W_C08	2014	35	F	4.211	0.705	2.54	0.038	0.108	0	1	0	0	0	1
RDC_MRS	W_C09	2014	62	F	0.06	0.116	0.172	0.163	0	0	0	0	0	0	0
RDC_MRS	W_C10	2014	58	M	0.432	0.021	0.236	0.451	0	0	0	0	0	0	0
RDC_MRS	W_C11	2014	60	F	1.099	0.193	0.075	0	0.086	0	0	0	0	0	0
RDC_MRS	W_C12	2014	56	M	0.112	0.081	0.162	0.034	0.048	0	0	0	0	0	0
RDC_MRS	W_D01	2014	41	M	1.095	0.384	11.706	0.099	1.641	0	0	1	0	0	1
RDC_MRS	W_D02	2014	40	M	1.329	0.26	1.297	0	0.145	0	0	0	0	0	0
RDC_MRS	W_D03	2014	50	F	2.316	0.817	0.011	0	0.25	0	1	0	0	0	1
RDC_MRS	W_D04	2014	45	M	0.728	0.629	0.025	1.164	0.424	0	1	0	1	0	2
RDC_MRS	W_D05	2014	74	M	6.781	0.142	0.255	0.249	0.534	0	0	0	0	0	0
RDC_MRS	W_D06	2014	62	M	0.254	0.135	0.036	0	0.011	0	0	0	0	0	0
RDC_MRS	W_D07	2014	46	F	18.904	0.283	1.544	0	2.193	1	0	0	0	0	1
RDC_MRS	W_D08	2014	5	M	0.121	2.769	4.003	0	0	0	1	0	0	0	1
RDC_MRS	W_D09	2014	48	F	0.666	0.162	0.693	0.136	0.252	0	0	0	0	0	0
RDC_MRS	W_D10	2014	51	M	0.007	0	25.439	0	0	0	0	1	0	0	1
RDC_MRS	W_D11	2014	40	M	1.019	1.022	0.169	0.195	0	0	1	0	0	0	1
RDC_MRS	W_D12	2014	55	F	0.97	0.169	1.021	0	0.004	0	0	0	0	0	0
RDC_MRS	W_E01	2014	35	M	0.833	0.275	2.772	0	1.129	0	0	0	0	0	0
RDC_MRS	W_E02	2014	34	M	0.611	0.197	0.026	0.113	0.323	0	0	0	0	0	0
RDC_MRS	W_E03	2014	43	F	0.504	0.237	0.092	0.096	0.168	0	0	0	0	0	0
RDC_MRS	W_E04	2014	39	M	0.337	0.72	0	0.211	3.061	0	1	0	0	0	1
RDC_MRS	W_E05	2014	37	F	0.151	0.265	0.481	0.022	0.551	0	0	0	0	0	0
RDC_MRS	W_E06	2014	58	M	0.164	0.073	0	0	0.373	0	0	0	0	0	0
RDC_MRS	W_E07	2014	58	M	4.046	2.447	2.224	0.058	0.113	0	1	0	0	0	1
RDC_MRS	W_E08	2014	4	F	0.537	0.126	0.527	0.087	0	0	0	0	0	0	0
RDC_MRS	W_E09	2014	55	F	6.193	0.225	5.281	0.15	0	0	0	0	0	0	0
RDC_MRS	W_E10	2014	40	F	0.281	0.122	0.181	0.068	0.085	0	0	0	0	0	0
RDC_MRS	W_E11	2014	37	F	0.127	0.049	0.006	0.024	0.086	0	0	0	0	0	0
RDC_MRS	W_E12	2014	40	M	18.601	0.108	1.956	0	1.565	1	0	0	0	0	1
RDC_MRS	W_F01	2014	45	F	37.47	0.271	1.592	0.106	0.215	1	0	0	0	0	1
RDC_MRS	W_F02	2014	50	F	0.919	0.545	0.002	0.133	0	0	0	0	0	0	0
RDC_MRS	W_F03	2014	56	F	1.688	0.032	1.205	1.76	0	0	0	0	1	0	1
RDC_MRS	W_F04	2014	36	F	3.105	0.575	0.15	0.083	0.052	0	0	0	0	0	0
RDC_MRS	W_F05	2014	74	F	0.087	0.143	0.392	0	0.176	0	0	0	0	0	0
RDC_MRS	W_F06	2014	40	M	2.226	0.218	0	0.199	0	0	0	0	0	0	0
RDC_MRS	W_F07	2014	38	M	1.743	0.276	1.726	0.053	0.452	0	0	0	0	0	0
RDC_MRS	W_F08	2014	38	F	1.44	0.249	8.897	0.242	1.178	0	0	0	0	0	0
RDC_MRS	W_F09	2014	60	F	0.823	0.777	22.989	0	0	0	1	1	0	0	2
RDC_MRS	W_F10	2014	42	F	7.922	0.087	0.223	0.073	0.113	0	0	0	0	0	0
RDC_MRS	W_F11	2014	96	F	1.596	6.259	0.076	0.002	0.083	0	1	0	0	0	1
RDC_MRS	W_F12	2014	46	F	0.811	0.127	0.641	0.025	0.503	0	0	0	0	0	0
RDC_MRS	W_G01	2014	39	M	2.668	0.562	2.206	0.27	0.619	0	0	0	0	0	0
RDC_MRS	W_G02	2014	42	F	0.816	0.092	1.219	0.007	0.133	0	0	0	0	0	0
RDC_MRS	W_G03	2014	37	M	1.218	0.525	0.063	0.06	0.096	0	0	0	0	0	0
RDC_MRS	W_G04	2014	49	M	19.476	0.037	0.26	0	0.121	1	0	0	0	0	1
RDC_MRS	W_G05	2014	52	F	1.905	0.256	0.832	0.057	0	0	0	0	0	0	0
RDC_MRS	W_G06	2014	48	M	0.302	0.199	0.084	0.036	0.103	0	0	0	0	0	0
RDC_MRS	W_G07	2014	9	F	0.378	0.126	0.358	0.051	0.251	0	0	0	0	0	0
RDC_MRS	W_G08	2014	39	F	0.072	0.072	3.148	0.104	0.01	0	0	0	0	0	0
RDC_MRS	W_G09	2014	41	F	0.698	0.247	0.144	0.425	0.099	0	0	0	0	0	0
RDC_MRS	W_G10	2014	38	M	4.128	0.625	0.762	2.745	0.186	0	1	0	1	0	2
RDC_MRS	W_G11	2014	58	F	0.263	1.794	0.073	0	0.045	0	1	0	0	0	1
RDC_MRS	W_G12	2014	54	M	0.375	1.062	2.961	0.162	0.576	0	1	0	0	0	1
RDC_MRS	W_H01	2014	51	F	15.114	0.135	0.553	0.129	0.238	1	0	0	0	0	1
RDC_MRS	W_H02	2014	53	M	0.992	0.229	0.236	0.065	0	0	0	0	0	0	0
RDC_MRS	W_H03	2014	42	M	0.655	0.116	0.069	0.013	0.092	0	0	0	0	0	0
RDC_MRS	W_H04	2014	43	F	1.822	0.387	0.29	0	2.535	0	0	0	0	0	0
RDC_MRS	W_H05	2014	40	F	0.482	0.161	0.141	0.016	0.044	0	0	0	0	0	0
RDC_MRS	W_H06	2014	56	F	0.069	0.064	0.142	0.089	0	0	0	0	0	0	0
RDC_MRS	W_H07	2014	68	M	0.727	0.318	1.864	0	0.022	0	0	0	0	0	0
RDC_MRS	W_H08	2014	49	F	0.077	0.059	0	0.018	0	0	0	0	0	0	0
RDC_MRS	W_H09	2014	44	F	0.181	0.108	0.535	0.238	0.052	0	0	0	0	0	0
RDC_MRS	W_H10	2014	38	M	1.208	0.272	9.966	0.174	0.955	0	0	0	0	0	0
RDC_MRS	W_H11	2014	64	F	1.333	0.296	5.569	0.183	0.026	0	0	0	0	0	0
RDC_MRS	W_H12	2014	25	F	4.585	17.782	3.592	3.709	0.054	0	1	0	1	0	2
RDC_MRS	X_A01	2014	49	F	1.026	0.21	2.11	0.053	0.153	0	0	0	0	0	0
RDC_MRS	X_A02	2014	39	F	0.075	0.069	0	0	0.008	0	0	0	0	0	0
RDC_MRS	X_A03	2014	38	M	0.112	0.235	2.907	0.064	0	0	0	0	0	0	0
RDC_MRS	X_A04	2014	36	M	0.256	0.036	1.055	0	0.113	0	0	0	0	0	0
RDC_MRS	X_A05	2014	39	M	3.063	0.302	0.887	0.158	0	0	0	0	0	0	0
RDC_MRS	X_A06	2014	31	F	0.233	0.191	0.67	0.001	0.003	0	0	0	0	0	0
RDC_MRS	X_A07	2014	52	F	0.617	0.333	0.548	0.15	0.142	0	0	0	0	0	0
RDC_MRS	X_A08	2014	49	F	0.618	0.098	16.831	0.458	0.109	0	0	1	0	0	1
RDC_MRS	X_A09	2014	65	F	0.564	0.872	0.44	0	0.133	0	1	0	0	0	1
RDC_MRS	X_A10	2014	35	M	0.921	0.597	0.322	0.372	0.29	0	0	0	0	0	0
RDC_MRS	X_A11	2014	62	F	0.088	0.047	0.161	0.123	0.134	0	0	0	0	0	0
RDC_MRS	X_A12	2014	42	M	3.137	0.244	0.239	0.395	0	0	0	0	0	0	0
RDC_MRS	X_B01	2014	46	M	0.04	0.292	1.215	0	0.051	0	0	0	0	0	0
RDC_MRS	X_B02	2014	39	M	0.833	0.095	3.239	0	0.788	0	0	0	0	0	0
RDC_MRS	X_B03	2014	32	F	0.661	0.993	0.813	0	0	0	1	0	0	0	1
RDC_MRS	X_B04	2014	46	F	1.735	0	26.971	1.352	22.59	0	0	1	1	1	3
RDC_MRS	X_B05	2014	31	M	0.557	0	2.405	0	1.832	0	0	0	0	0	0
RDC_MRS	X_B06	2014	26	F	0.061	0.081	0.017	0.082	0.109	0	0	0	0	0	0
RDC_MRS	X_B07	2014	46	F	2.086	22.207	20.194	4.327	0.153	0	1	1	1	0	3
RDC_MRS	X_B08	2014	43	F	0.912	0.153	0.53	0	0.103	0	0	0	0	0	0
RDC_MRS	X_B09	2014	45	M	0.923	2.208	0.677	0.198	0.298	0	1	0	0	0	1
RDC_MRS	X_B10	2014	78	F	0.434	0.38	1.392	0.631	0	0	0	0	1	0	1
RDC_MRS	X_B11	2014	45	F	1.536	0.91	1.44	0.495	0.001	0	1	0	0	0	1
RDC_MRS	X_B12	2014	24	M	0.796	0.075	0.333	0.022	0.078	0	0	0	0	0	0
RDC_MRS	X_C01	2014	27	F	0.146	0.935	0.166	1.328	1.682	0	1	0	1	0	2
RDC_MRS	X_C02	2014	26	F	0.131	0.034	2.404	0.185	0	0	0	0	0	0	0
RDC_MRS	X_C03	2014	31	F	0.103	0.015	5.094	0.028	0	0	0	0	0	0	0
RDC_MRS	X_C04	2014	34	F	2.193	0.169	0.828	0.045	0.089	0	0	0	0	0	0
RDC_MRS	X_C05	2014	38	M	0.055	0.12	0.35	0.208	0.071	0	0	0	0	0	0
RDC_MRS	X_C06	2014	35	F	48.984	0.258	5.687	0.033	0	1	0	0	0	0	1
RDC_MRS	X_C07	2014	47	F	2.082	0.826	1.288	0.049	1.728	0	1	0	0	0	1
RDC_MRS	X_C08	2014	41	F	1.279	0.384	2.753	0.085	0.613	0	0	0	0	0	0
RDC_MRS	X_C09	2014	48	M	0.178	0.097	0.448	0.055	0	0	0	0	0	0	0
RDC_MRS	X_C10	2014	39	F	1.647	0.533	0.888	0.374	0.08	0	0	0	0	0	0
RDC_MRS	X_C11	2014	50	F	0.131	0.171	0.613	0.198	0.089	0	0	0	0	0	0
RDC_MRS	X_C12	2014	21	F	1.196	0.117	5.037	0.131	0.267	0	0	0	0	0	0
RDC_MRS	X_D01	2014	52	M	0.672	1.055	0.404	0	0.238	0	1	0	0	0	1
RDC_MRS	X_D02	2014	30	F	1.712	0.121	0	0.222	0.032	0	0	0	0	0	0
RDC_MRS	X_D03	2014	32	M	1.558	1.787	3.982	0.071	31.29	0	1	0	0	1	2
RDC_MRS	X_D04	2014	29	F	0.92	0.166	4.604	0.26	0.209	0	0	0	0	0	0
RDC_MRS	X_D05	2014	45	M	0.123	1.945	22.447	0.265	2.054	0	1	1	0	0	2
RDC_MRS	X_D06	2014	37	F	0.65	0.072	5.213	0	0	0	0	0	0	0	0
RDC_MRS	X_D07	2014	50	F	0.758	0.019	23.834	0.023	0	0	0	1	0	0	1
RDC_MRS	X_D08	2014	56	F	1.625	0.197	0.391	0	0.006	0	0	0	0	0	0
RDC_MRS	X_D09	2014	37	M	2.164	0.069	0.682	0	0.191	0	0	0	0	0	0
RDC_MRS	X_D10	2014	40	F	0.223	0.289	2.188	1.317	0.183	0	0	0	1	0	1
RDC_MRS	X_D11	2014	45	F	3.586	0.176	0.225	0.583	0.446	0	0	0	0	0	0
RDC_MRS	X_D12	2014	30	M	0.049	0.039	8.875	0	0.308	0	0	0	0	0	0
RDC_MRS	X_E01	2014	39	F	0.144	0.053	0	0.025	0	0	0	0	0	0	0
RDC_MRS	X_E02	2014	48	M	0.148	0.108	0.731	0.004	0.96	0	0	0	0	0	0
RDC_MRS	X_E03	2014	59	M	0.742	0.107	0.888	0.087	0.139	0	0	0	0	0	0
RDC_MRS	X_E04	2014	30	F	3.701	0.062	0.011	0.241	0.235	0	0	0	0	0	0
RDC_MRS	X_E05	2014	31	F	0.212	0.721	0.544	0.007	0.04	0	1	0	0	0	1
RDC_MRS	X_E06	2014	35	F	0.746	0.097	30.297	0.016	0.203	0	0	1	0	0	1
RDC_MRS	X_E07	2014	80	F	0.279	0.117	0.366	0.221	0.082	0	0	0	0	0	0
RDC_MRS	X_E08	2014	64	F	3.246	0.349	0.207	0.053	0.079	0	0	0	0	0	0
RDC_MRS	X_E09	2014	40	M	10.288	0.966	0.363	0.101	0.218	1	1	0	0	0	2
RDC_MRS	X_E10	2014	86	F	2.431	0.086	0.389	0.193	0.067	0	0	0	0	0	0
RDC_MRS	X_E11	2014	39	M	2.391	0.373	5.194	0.208	0.786	0	0	0	0	0	0
RDC_MRS	X_E12	2014	24	M	6.751	0.758	0.511	2.236	0.098	0	1	0	1	0	2
RDC_MRS	X_F01	2014	36	M	0.363	0.387	0	0.462	0	0	0	0	0	0	0
RDC_MRS	X_F02	2014	30	F	0.357	0.388	2.817	0.048	0.07	0	0	0	0	0	0
RDC_MRS	X_F03	2014	39	F	1.215	0.167	4.115	0	0	0	0	0	0	0	0
RDC_MRS	X_F04	2014	28	F	0.174	0.753	0.089	0.165	0.272	0	1	0	0	0	1
RDC_MRS	X_F05	2014	52	F	0.652	0.343	3.166	0.285	1.829	0	0	0	0	0	0
RDC_MRS	X_F06	2014	45	M	0.249	0.12	4.293	0	0.38	0	0	0	0	0	0
RDC_MRS	X_F07	2014	82	F	0.234	0.077	4.533	0.39	0.006	0	0	0	0	0	0
RDC_MRS	X_F08	2014	47	F	0.085	0.087	0.098	0.078	0.037	0	0	0	0	0	0
RDC_MRS	X_F09	2014	50	M	6.605	9.58	0.571	0.259	0.043	0	1	0	0	0	1
RDC_MRS	X_F10	2014	62	M	0.266	0.104	0.199	0.021	0.057	0	0	0	0	0	0
RDC_MRS	X_F11	2014	39	M	1.464	0.795	1.585	0.051	0.092	0	1	0	0	0	1
RDC_MRS	X_F12	2014	39	F	0.094	0.047	1.44	0.298	0.786	0	0	0	0	0	0
RDC_MRS	X_G01	2014	29	M	0.836	0.105	4.613	0.185	0	0	0	0	0	0	0
RDC_MRS	X_G02	2014	32	F	2.315	0.214	1.871	0.854	0.928	0	0	0	1	0	1
RDC_MRS	X_G03	2014	54	F	4.628	0.431	13.112	0.031	0.066	0	0	1	0	0	1
RDC_MRS	X_G04	2014	41	F	0.409	0.265	13.594	0	0.063	0	0	1	0	0	1
RDC_MRS	X_G05	2014	36	F	0.061	0.108	0.893	0	0	0	0	0	0	0	0
RDC_MRS	X_G06	2014	32	F	0.419	0.102	5.841	0	0.055	0	0	0	0	0	0
RDC_MRS	X_G07	2014	40	M	7.211	9.572	0.845	0.37	1.174	0	1	0	0	0	1
RDC_MRS	X_G08	2014	60	F	6.827	0.1	0.608	0.139	0.057	0	0	0	0	0	0
RDC_MRS	X_G09	2014	35	F	23.699	0.078	0.552	0.036	1.219	1	0	0	0	0	1
RDC_MRS	X_G10	2014	35	F	1.072	0.108	0.125	0.094	0.145	0	0	0	0	0	0
RDC_MRS	X_G11	2014	61	F	0.043	0.155	0.088	0	0.018	0	0	0	0	0	0
RDC_MRS	X_G12	2014	30	F	0.608	0.273	0.34	0	0.247	0	0	0	0	0	0
RDC_MRS	X_H01	2014	30	F	2.185	0.064	0.33	0.184	0.011	0	0	0	0	0	0
RDC_MRS	X_H02	2014	30	F	2.912	0.148	0	0.086	0.091	0	0	0	0	0	0
RDC_MRS	X_H03	2014	35	F	0.539	0.351	1.057	0	0.835	0	0	0	0	0	0
RDC_MRS	X_H04	2014	32	F	2.451	0.398	4.601	0.209	3.669	0	0	0	0	0	0
RDC_MRS	X_H05	2014	71	F	0.291	0.282	0.737	0.07	0.067	0	0	0	0	0	0
RDC_MRS	X_H06	2014	38	F	0.202	1.029	10.546	0.238	0.29	0	1	1	0	0	2
RDC_MRS	X_H07	2014	46	F	5.48	0.209	26.911	0.074	0.26	0	0	1	0	0	1
RDC_MRS	X_H08	2014	45	F	1.23	2.21	0.428	0	0	0	1	0	0	0	1
RDC_MRS	X_H09	2014	54	F	1.231	0.146	0.129	0.282	0.287	0	0	0	0	0	0
RDC_MRS	X_H10	2014	52	M	0.904	6.902	2.04	0.913	0.221	0	1	0	1	0	2
RDC_MRS	X_H11	2014	28	F	10.144	0.161	0.241	0.052	0	1	0	0	0	0	1
RDC_MRS	X_H12	2014	27	F	0.025	0.084	0.161	0.012	0.015	0	0	0	0	0	0
RDC_MRS	Y_A01	2015	36	M	0.151	0.004	0.461	0.038	0.18	0	0	0	0	0	0
RDC_MRS	Y_A02	2015	59	F	1.89	0.358	0.707	0.341	0.545	0	0	0	0	0	0
RDC_MRS	Y_A03	2015	33	F	0.46	0.318	0.93	0.221	0.78	0	0	0	0	0	0
RDC_MRS	Y_A04	2015	48	F	44.28	0.21	2.624	0	2.662	1	0	0	0	0	1
RDC_MRS	Y_A05	2015	55	F	1.683	8.26	2.175	0.437	1.092	0	1	0	0	0	1
RDC_MRS	Y_A06	2015	53	F	0.31	0.108	1.38	0.475	0.109	0	0	0	0	0	0
RDC_MRS	Y_A07	2015	33	M	4.2	0.235	1.731	0.072	0.159	0	0	0	0	0	0
RDC_MRS	Y_A08	2015	35	F	0.131	0.076	1.977	0.075	0.07	0	0	0	0	0	0
RDC_MRS	Y_A09	2015	36	M	1.361	0.334	1.018	0.061	0.127	0	0	0	0	0	0
RDC_MRS	Y_A10	2015	37	F	0.599	0.169	3.047	0	1.071	0	0	0	0	0	0
RDC_MRS	Y_A11	2015	71	F	30.882	0.834	4.795	0	0.032	1	1	0	0	0	2
RDC_MRS	Y_A12	2015	35	F	0.107	0.074	5.594	0.049	0.015	0	0	0	0	0	0
RDC_MRS	Y_B01	2015	38	F	0.814	1.974	2.576	1.716	0.094	0	1	0	1	0	2
RDC_MRS	Y_B02	2015	72	M	0.221	0.364	18.754	0.246	7.281	0	0	1	0	1	2
RDC_MRS	Y_B03	2015	73	F	0.361	0.4	0.126	0.331	0.103	0	0	0	0	0	0
RDC_MRS	Y_B04	2015	45	M	17.962	3.68	3.169	0.447	0.257	1	1	0	0	0	2
RDC_MRS	Y_B05	2015	30	F	0.105	0.061	0.069	0.117	0	0	0	0	0	0	0
RDC_MRS	Y_B06	2015	55	F	0.37	0.042	0.203	0.257	0	0	0	0	0	0	0
RDC_MRS	Y_B07	2015	36	F	36.662	0.293	2.103	0	2.579	1	0	0	0	0	1
RDC_MRS	Y_B08	2015	40	F	0.048	0.025	0.575	0	0.135	0	0	0	0	0	0
RDC_MRS	Y_B09	2015	33	M	0.893	1.033	0.818	0.04	0.282	0	1	0	0	0	1
RDC_MRS	Y_B10	2015	51	F	1.502	0.126	9.1	0.211	0.067	0	0	0	0	0	0
RDC_MRS	Y_B11	2015	35	F	1.229	11.409	1.984	0.249	1.126	0	1	0	0	0	1
RDC_MRS	Y_B12	2015	59	F	0.072	0.052	0.127	0.172	0.027	0	0	0	0	0	0
RDC_MRS	Y_C01	2015	36	M	1.391	0.427	2.298	0.021	0.945	0	0	0	0	0	0
RDC_MRS	Y_C02	2015	38	F	1.381	0.039	2.173	0.151	1.836	0	0	0	0	0	0
RDC_MRS	Y_C03	2015	82	M	17.036	0.191	3.07	0.016	0	1	0	0	0	0	1
RDC_MRS	Y_C04	2015	39	F	0.26	0.278	61.511	0.02	0	0	0	1	0	0	1
RDC_MRS	Y_C05	2015	31	M	0.201	0.058	52.034	0.027	0.066	0	0	1	0	0	1
RDC_MRS	Y_C06	2015	33	F	0.092	0.09	1.396	0.145	0.498	0	0	0	0	0	0
RDC_MRS	Y_C07	2015	73	M	0.279	0.318	1.527	0	7.837	0	0	0	0	1	1
RDC_MRS	Y_C08	2015	36	F	3.592	0.137	0.228	0.046	0.157	0	0	0	0	0	0
RDC_MRS	Y_C09	2015	40	M	1.865	0.109	2.085	0	0.074	0	0	0	0	0	0
RDC_MRS	Y_C10	2015	57	F	14.321	0.051	65.583	0.17	0.03	1	0	1	0	0	2
RDC_MRS	Y_C11	2015	35	M	4.017	0.141	0.638	0.049	0.399	0	0	0	0	0	0
RDC_MRS	Y_C12	2015	80	M	0.233	0.385	3.898	0.217	2.211	0	0	0	0	0	0
RDC_MRS	Y_D01	2015	38	F	0.458	0.081	3.334	0	0	0	0	0	0	0	0
RDC_MRS	Y_D02	2015	46	F	0.533	0.126	0	0.083	0.181	0	0	0	0	0	0
RDC_MRS	Y_D03	2015	42	F	2.269	0.177	0.306	0.112	0.438	0	0	0	0	0	0
RDC_MRS	Y_D04	2015	46	F	1.909	0.691	1.907	0.009	0.55	0	1	0	0	0	1
RDC_MRS	Y_D05	2015	51	F	0.513	0.222	0	0.683	0.548	0	0	0	1	0	1
RDC_MRS	Y_D06	2015	33	M	0.1	0.063	1.149	0.114	0.337	0	0	0	0	0	0
RDC_MRS	Y_D07	2015	72	M	2.21	8.925	0	0	0	0	1	0	0	0	1
RDC_MRS	Y_D08	2015	31	F	0.633	0.132	0.291	0.064	0	0	0	0	0	0	0
RDC_MRS	Y_D09	2015	47	M	2.667	0.311	1.88	0.142	0.405	0	0	0	0	0	0
RDC_MRS	Y_D10	2015	33	F	14.495	0.48	0.329	0	0	1	0	0	0	0	1
RDC_MRS	Y_D11	2015	35	F	0.159	0.706	0.691	0.241	0	0	1	0	0	0	1
RDC_MRS	Y_D12	2015	70	M	2.041	0.127	1.106	0.258	0	0	0	0	0	0	0
RDC_MRS	Y_E01	2015	35	M	0.422	0.177	0.791	0.362	0.148	0	0	0	0	0	0
RDC_MRS	Y_E02	2015	36	F	0.1	0.154	0.069	0	0.203	0	0	0	0	0	0
RDC_MRS	Y_E03	2015	57	F	0.233	0.114	0.097	0.001	0.127	0	0	0	0	0	0
RDC_MRS	Y_E04	2015	35	M	1.56	0.63	8.789	0	0.394	0	1	0	0	0	1
RDC_MRS	Y_E05	2015	46	F	0.607	0.643	0.489	0	0.254	0	1	0	0	0	1
RDC_MRS	Y_E06	2015	49	F	0.51	0.141	7.192	0.079	19.822	0	0	0	0	1	1
RDC_MRS	Y_E07	2015	34	F	1.425	0.094	5.627	0.262	0.259	0	0	0	0	0	0
RDC_MRS	Y_E08	2015	48	M	1.312	0.117	0.663	0	0.07	0	0	0	0	0	0
RDC_MRS	Y_E09	2015	42	M	8.776	0.054	14.507	0.017	4.998	0	0	1	0	1	2
RDC_MRS	Y_E10	2015	62	F	0.182	0.18	3.386	0.035	0.138	0	0	0	0	0	0
RDC_MRS	Y_E11	2015	36	F	0.739	1.57	0.436	0.168	0	0	1	0	0	0	1
RDC_MRS	Y_E12	2015	34	F	1.26	0.17	3.229	0.397	0.438	0	0	0	0	0	0
RDC_MRS	Y_F01	2015	46	F	0.654	0.079	1.22	0.028	0.114	0	0	0	0	0	0
RDC_MRS	Y_F02	2015	39	M	3.558	14.688	0.236	0.033	0	0	1	0	0	0	1
RDC_MRS	Y_F03	2015	85	F	0.641	1.227	0.763	0	0.131	0	1	0	0	0	1
RDC_MRS	Y_F04	2015	61	M	31.026	0.271	0.937	0.055	0.188	1	0	0	0	0	1
RDC_MRS	Y_F05	2015	38	F	0.248	0.024	0.947	0.091	0.429	0	0	0	0	0	0
RDC_MRS	Y_F06	2015	33	F	0.703	6.212	0.609	0.099	2.023	0	1	0	0	0	1
RDC_MRS	Y_F07	2015	47	F	3.755	4.587	0.585	0	0	0	1	0	0	0	1
RDC_MRS	Y_F08	2015	45	F	0.27	0.116	8.3	0	0.276	0	0	0	0	0	0
RDC_MRS	Y_F09	2015	58	F	3.707	0.032	0.02	0.11	0.073	0	0	0	0	0	0
RDC_MRS	Y_F10	2015	35	F	0.417	0.214	0.347	0	0.266	0	0	0	0	0	0
RDC_MRS	Y_F11	2015	52	F	7.139	0.507	0.245	0	0.123	0	0	0	0	0	0
RDC_MRS	Y_F12	2015	33	F	0.124	0.089	0.679	0	0.227	0	0	0	0	0	0
RDC_MRS	Y_G01	2015	50	F	0.083	0.021	0.157	0.177	0.392	0	0	0	0	0	0
RDC_MRS	Y_G02	2015	47	M	0.668	0.135	0.953	0.215	0.026	0	0	0	0	0	0
RDC_MRS	Y_G03	2015	59	F	0.345	0.107	1.66	0.172	0.243	0	0	0	0	0	0
RDC_MRS	Y_G04	2015	35	M	4.877	0.624	1.418	0.356	0.456	0	1	0	0	0	1
RDC_MRS	Y_G05	2015	56	M	0.282	0.073	8.353	0.131	2.075	0	0	0	0	0	0
RDC_MRS	Y_G06	2015	53	F	0.189	0.183	15.144	0.377	6.403	0	0	1	0	1	2
RDC_MRS	Y_G07	2015	67	M	9.654	0	0	0.582	0	1	0	0	0	0	1
RDC_MRS	Y_G08	2015	71	M	0.562	0.468	3.289	1.162	1.285	0	0	0	1	0	1
RDC_MRS	Y_G09	2015	53	M	0.081	0.326	3.569	0.096	0.014	0	0	0	0	0	0
RDC_MRS	Y_G10	2015	60	F	0.219	0.166	0.248	0.057	0.105	0	0	0	0	0	0
RDC_MRS	Y_G11	2015	53	F	1.084	0.017	0.438	0.125	0.371	0	0	0	0	0	0
RDC_MRS	Y_G12	2015	36	F	0.126	0.5	0.411	0	0.05	0	0	0	0	0	0
RDC_MRS	Y_H01	2015	41	M	1.161	0.265	1.517	0.065	0.561	0	0	0	0	0	0
RDC_MRS	Y_H02	2015	35	M	1.669	0.105	0.662	0.108	0	0	0	0	0	0	0
RDC_MRS	Y_H03	2015	36	F	0.712	1.154	3.286	0.057	1.188	0	1	0	0	0	1
RDC_MRS	Y_H04	2015	37	M	0.142	0.072	2.32	0.025	0.084	0	0	0	0	0	0
RDC_MRS	Y_H05	2015	48	M	0.157	0.217	0.406	0	0.028	0	0	0	0	0	0
RDC_MRS	Y_H06	2015	48	F	0.059	0.2	0.984	1.44	0.21	0	0	0	1	0	1
RDC_MRS	Y_H07	2015	43	M	1.572	1.344	0	0.719	0	0	1	0	1	0	2
RDC_MRS	Y_H08	2015	56	F	13.921	0.163	3.181	0.01	0.005	1	0	0	0	0	1
RDC_MRS	Y_H09	2015	56	F	0.59	0.659	0	0	0.082	0	1	0	0	0	1
RDC_MRS	Y_H10	2015	78	M	1.748	0.249	1.28	0	0.073	0	0	0	0	0	0
RDC_MRS	Y_H11	2015	35	M	0.144	0.087	3.442	0.032	0	0	0	0	0	0	0
RDC_MRS	Y_H12	2015	42	F	1.038	0.53	4.152	0.045	0.111	0	0	0	0	0	0
RDC_MRS	Z_A01	2015	48	M	1.053	1.639	2.432	0.191	6.756	0	1	0	0	1	2
RDC_MRS	Z_A02	2015	40	M	2.244	0.664	5.838	0	0.148	0	1	0	0	0	1
RDC_MRS	Z_A03	2015	38	F	1.919	0.2	3.722	0.121	3.006	0	0	0	0	0	0
RDC_MRS	Z_A04	2015	39	F	2.364	0.338	3.579	0.04	1.472	0	0	0	0	0	0
RDC_MRS	Z_A05	2015	28	F	0.316	0.156	0.592	0.285	0.058	0	0	0	0	0	0
RDC_MRS	Z_A06	2015	26	F	1.313	3.594	3.784	0.157	0.578	0	1	0	0	0	1
RDC_MRS	Z_A07	2015	63	F	0.114	0.208	2.982	0	0.097	0	0	0	0	0	0
RDC_MRS	Z_A08	2015	30	F	5.182	0.336	0.661	0	0.054	0	0	0	0	0	0
RDC_MRS	Z_A09	2015	30	F	0.314	0.405	7.828	0.006	0.06	0	0	0	0	0	0
RDC_MRS	Z_A10	2015	38	M	1.089	0.111	0.125	0.009	0.038	0	0	0	0	0	0
RDC_MRS	Z_A11	2015	38	F	2.261	0.322	0.475	0.567	0.095	0	0	0	0	0	0
RDC_MRS	Z_A12	2015	29	F	0.197	0.133	0.624	0.027	0.126	0	0	0	0	0	0
RDC_MRS	Z_B01	2015	38	M	4.242	0.342	0.537	0	0.136	0	0	0	0	0	0
RDC_MRS	Z_B02	2015	57	F	0.236	0.366	0	0.56	0.145	0	0	0	0	0	0
RDC_MRS	Z_B03	2015	42	F	0.148	0.066	0.338	0.06	0.005	0	0	0	0	0	0
RDC_MRS	Z_B04	2015	42	F	8.547	0.768	43.389	0.161	44.684	0	1	1	0	1	3
RDC_MRS	Z_B05	2015	27	F	1.23	0.159	2.318	0.004	0.051	0	0	0	0	0	0
RDC_MRS	Z_B06	2015	33	F	0.832	0.12	9.402	0.073	0.141	0	0	0	0	0	0
RDC_MRS	Z_B07	2015	26	M	1.628	0.213	1.462	0.023	0.251	0	0	0	0	0	0
RDC_MRS	Z_B08	2015	31	F	0.6	0.143	25.543	1.007	0	0	0	1	1	0	2
RDC_MRS	Z_B09	2015	29	M	0.177	0.137	1.784	0	0	0	0	0	0	0	0
RDC_MRS	Z_B10	2015	32	F	0.098	0.072	0.264	0.045	0.11	0	0	0	0	0	0
RDC_MRS	Z_B11	2015	23	F	0.524	0.373	0.184	0.146	0.209	0	0	0	0	0	0
RDC_MRS	Z_B12	2015	57	M	1.297	0.3	1.094	0	0.087	0	0	0	0	0	0
RDC_MRS	Z_C01	2015	62	F	3.483	0.122	0.718	0.414	0.775	0	0	0	0	0	0
RDC_MRS	Z_C02	2015	55	F	9.952	0.071	4.804	0	1.525	1	0	0	0	0	1
RDC_MRS	Z_C03	2015	50	F	1.982	0.193	1.686	0.031	0.439	0	0	0	0	0	0
RDC_MRS	Z_C04	2015	38	F	1.601	0.878	4.951	0	0.166	0	1	0	0	0	1
RDC_MRS	Z_C05	2015	32	F	0.664	0	0	3.442	0	0	0	0	1	0	1
RDC_MRS	Z_C06	2015	27	F	1.241	0.451	2.117	0.438	0.569	0	0	0	0	0	0
RDC_MRS	Z_C07	2015	29	F	0.14	0.117	2.569	0	0.152	0	0	0	0	0	0
RDC_MRS	Z_C08	2015	29	F	0.524	0.337	0.698	0.281	0.181	0	0	0	0	0	0
RDC_MRS	Z_C09	2015	50	M	0.571	0.362	0.806	0.311	0.067	0	0	0	0	0	0
RDC_MRS	Z_C10	2015	30	M	3.413	0.091	0.1	0.085	0.016	0	0	0	0	0	0
RDC_MRS	Z_C11	2015	52	F	4.76	0.005	0.093	0	0.156	0	0	0	0	0	0
RDC_MRS	Z_C12	2015	41	F	0.586	0.147	1.058	0.186	0.148	0	0	0	0	0	0
RDC_MRS	Z_D01	2015	27	M	1.162	0.272	0.04	0.07	0.261	0	0	0	0	0	0
RDC_MRS	Z_D02	2015	34	F	0.595	1.531	6.044	0	0.28	0	1	0	0	0	1
RDC_MRS	Z_D03	2015	29	F	2.077	0.173	21.986	0.02	0.261	0	0	1	0	0	1
RDC_MRS	Z_D04	2015	34	F	0.331	0.076	4.871	0.066	0.199	0	0	0	0	0	0
RDC_MRS	Z_D05	2015	82	F	0.747	0.219	5.415	0	0.729	0	0	0	0	0	0
RDC_MRS	Z_D06	2015	32	F	1.298	0.177	4.08	0.176	0.084	0	0	0	0	0	0
RDC_MRS	Z_D07	2015	33	F	5.025	1.263	0.379	0	0.332	0	1	0	0	0	1
RDC_MRS	Z_D08	2015	30	F	5.494	0.134	0.213	0.37	0	0	0	0	0	0	0
RDC_MRS	Z_D09	2015	48	M	0.327	0.582	1.695	0	0.117	0	0	0	0	0	0
RDC_MRS	Z_D10	2015	27	F	0	0	0	0	0	0	0	0	0	0	0
RDC_MRS	Z_D11	2015	60	M	0.318	0.376	0.457	0	0.585	0	0	0	0	0	0
RDC_MRS	Z_D12	2015	29	F	42.089	1.007	0.165	2.041	0.066	1	1	0	1	0	3
RDC_MRS	Z_E01	2015	54	F	0.411	0.256	0.19	0.107	0.183	0	0	0	0	0	0
RDC_MRS	Z_E02	2015	61	M	3.206	0.837	1.205	0.106	0.219	0	1	0	0	0	1
RDC_MRS	Z_E03	2015	34	F	2.946	0.13	0.338	0.043	0.042	0	0	0	0	0	0
RDC_MRS	Z_E04	2015	56	F	0.768	1.355	2.004	0.134	1.625	0	1	0	0	0	1
RDC_MRS	Z_E05	2015	58	F	0.977	0.167	1.353	0	0.108	0	0	0	0	0	0
RDC_MRS	Z_E06	2015	36	M	1.297	0.624	24.103	0.356	0.341	0	1	1	0	0	2
RDC_MRS	Z_E07	2015	27	M	0.356	0.28	0	2.914	0	0	0	0	1	0	1
RDC_MRS	Z_E08	2015	32	F	4.829	0.427	0.137	0.673	0.006	0	0	0	1	0	1
RDC_MRS	Z_E09	2015	38	F	0.231	0.181	0.881	0.046	0.039	0	0	0	0	0	0
RDC_MRS	Z_E10	2015	30	F	5.301	0.318	1.434	0.174	0.229	0	0	0	0	0	0
RDC_MRS	Z_E11	2015	52	M	0.134	0.248	10.826	0.057	0.351	0	0	1	0	0	1
RDC_MRS	Z_E12	2015	47	M	35.983	0.191	2.362	0.012	0.127	1	0	0	0	0	1
RDC_MRS	Z_F01	2015	30	F	0.776	0.301	9.296	0.063	1.048	0	0	0	0	0	0
RDC_MRS	Z_F02	2015	31	F	0.032	0.168	2.229	0.022	0.023	0	0	0	0	0	0
RDC_MRS	Z_F03	2015	75	F	0.445	0.448	0.353	0.066	1.433	0	0	0	0	0	0
RDC_MRS	Z_F04	2015	56	F	0.535	0.133	3.455	0	0.593	0	0	0	0	0	0
RDC_MRS	Z_F05	2015	26	M	12.742	0.165	0.618	0.044	1.223	1	0	0	0	0	1
RDC_MRS	Z_F06	2015	34	F	4.241	0.142	0.82	0	0.311	0	0	0	0	0	0
RDC_MRS	Z_F07	2015	35	F	0.118	0.09	4.012	0.176	2.188	0	0	0	0	0	0
RDC_MRS	Z_F08	2015	51	M	0.873	0	0	0.34	0	0	0	0	0	0	0
RDC_MRS	Z_F09	2015	47	F	1.266	0.099	0.247	0.189	0.179	0	0	0	0	0	0
RDC_MRS	Z_F10	2015	48	F	0.278	0.122	3.706	0.019	8.208	0	0	0	0	1	1
RDC_MRS	Z_F11	2015	47	F	1.269	0.117	0.815	0.152	0	0	0	0	0	0	0
RDC_MRS	Z_F12	2015	65	F	0.841	0	0	0.474	0	0	0	0	0	0	0
RDC_MRS	Z_G01	2015	41	F	0.574	0.273	1.585	0.092	0.114	0	0	0	0	0	0
RDC_MRS	Z_G02	2015	33	F	0.521	0.372	3.365	0.033	0.13	0	0	0	0	0	0
RDC_MRS	Z_G03	2015	44	F	0.599	0.334	0.292	0.078	0.461	0	0	0	0	0	0
RDC_MRS	Z_G04	2015	56	F	6.617	1.421	1.245	3.181	0.604	0	1	0	1	0	2
RDC_MRS	Z_G05	2015	27	F	0.261	0.251	0.186	0.006	1.417	0	0	0	0	0	0
RDC_MRS	Z_G06	2015	69	F	0.348	0.011	1.716	0.042	0.041	0	0	0	0	0	0
RDC_MRS	Z_G07	2015	33	F	0.231	0.091	0.241	0	0	0	0	0	0	0	0
RDC_MRS	Z_G08	2015	29	M	0.494	0.549	0.731	0.1	0.584	0	0	0	0	0	0
RDC_MRS	Z_G09	2015	33	M	0.78	0.317	3.683	0.23	0.117	0	0	0	0	0	0
RDC_MRS	Z_G10	2015	23	M	0.506	15.311	1.659	0	11.047	0	1	0	0	1	2
RDC_MRS	Z_G11	2015	44	M	1.953	0.31	3.807	0.12	4.825	0	0	0	0	1	1
RDC_MRS	Z_G12	2015	42	M	4.076	0.117	2.88	0.588	1.443	0	0	0	0	0	0
RDC_MRS	Z_H01	2015	64	M	1.515	11.146	0.691	0.104	0.138	0	1	0	0	0	1
RDC_MRS	Z_H02	2015	56	M	0.284	0.691	2.648	0	0.03	0	1	0	0	0	1
RDC_MRS	Z_H03	2015	38	M	0.231	0.176	0	0.029	0.045	0	0	0	0	0	0
RDC_MRS	Z_H04	2015	23	F	0.966	1.604	2.105	0.085	0.729	0	1	0	0	0	1
RDC_MRS	Z_H05	2015	27	F	2.077	0.296	0.953	0.291	0.178	0	0	0	0	0	0
RDC_MRS	Z_H06	2015	38	M	1.003	0.693	0.178	0	0.005	0	1	0	0	0	1
RDC_MRS	Z_H07	2015	30	F	0.08	0.151	3.613	0.087	0	0	0	0	0	0	0
RDC_MRS	Z_H08	2015	24	F	0.117	1.087	0.349	0	0.089	0	1	0	0	0	1
RDC_MRS	Z_H09	2015	40	M	0.158	0.154	9.957	0.413	9.168	0	0	0	0	1	1
RDC_MRS	Z_H10	2015	31	M	6.133	0.832	8.369	0.119	3.997	0	1	0	0	0	1
RDC_MRS	Z_H11	2015	29	M	1.634	0.289	20.367	0	0.344	0	0	1	0	0	1
RDC_MRS	Z_H12	2015	33	F	6.48	0.069	0	0.006	0	0	0	0	0	0	0
SENEGAL	1_A01	2018	18	F	2.501	1.356	3.038	0.131	1.905	0	1	0	0	0	1
SENEGAL	1_A02	2018	26	F	0.036	0.057	0.101	0.031	0.049	0	0	0	0	0	0
SENEGAL	1_A03	2018	40	F	0.015	0.05	0.114	0.066	0.041	0	0	0	0	0	0
SENEGAL	1_A04	2018			0.106	0.066	0.009	0.021	0.028	0	0	0	0	0	0
SENEGAL	1_A05	2019	30	F	0.536	0.107	1.809	0.257	0.004	0	0	0	0	0	0
SENEGAL	1_A06	2019	32	M	3.821	0.622	2.603	0.036	0.541	0	1	0	0	0	1
SENEGAL	1_A07	2019	65	F	0.091	0.054	0.083	0.134	0.068	0	0	0	0	0	0
SENEGAL	1_A08	2019	69	M	1.238	0.035	0.057	6.36	0.178	0	0	0	1	0	1
SENEGAL	1_A09	2019	74	M	3.172	0.796	2.819	0.038	7.439	0	1	0	0	1	2
SENEGAL	1_B01	2018	24	F	0.089	0.052	0.029	0.007	0	0	0	0	0	0	0
SENEGAL	1_B02	2018	18	F	0.064	0.127	0.032	0.056	0.093	0	0	0	0	0	0
SENEGAL	1_B03	2018	35	M	0.077	0.092	0	0.071	0.082	0	0	0	0	0	0
SENEGAL	1_B04	2018	43	M	0.087	0.062	0.023	0.084	0.07	0	0	0	0	0	0
SENEGAL	1_B05	2019	35	F	5.648	0.501	47.661	1.642	0.072	0	0	1	1	0	2
SENEGAL	1_B06	2019	41	M	0.201	1.001	0.074	0.089	0	0	1	0	0	0	1
SENEGAL	1_B07	2019	47	M	0.087	0.04	0.106	0.052	5.835	0	0	0	0	1	1
SENEGAL	1_B08	2019	31	F	0.023	0.087	0.106	0.104	0.014	0	0	0	0	0	0
SENEGAL	1_B09	2019	69	F	2.485	1.614	0.072	0.285	1.965	0	1	0	0	0	1
SENEGAL	1_C01	2018	32	M	0.096	0.07	0.43	0	0.033	0	0	0	0	0	0
SENEGAL	1_C02	2018	28	F	0.422	0.14	0.018	0	0.037	0	0	0	0	0	0
SENEGAL	1_C03	2018	30	F	0.043	0.012	0.022	0	0.013	0	0	0	0	0	0
SENEGAL	1_C04	2018	30	M	0.058	0.03	0.01	0.085	0.048	0	0	0	0	0	0
SENEGAL	1_C05	2019	24	F	0.145	0.075	0.552	0.058	0.009	0	0	0	0	0	0
SENEGAL	1_C06	2019	21	F	2.279	0.432	0.879	0.259	2.547	0	0	0	0	0	0
SENEGAL	1_C07	2019	59	M	0.061	0.103	0.085	0.215	0.195	0	0	0	0	0	0
SENEGAL	1_C08	2019	61	M	0.092	0.211	0	0.033	0.09	0	0	0	0	0	0
SENEGAL	1_D01	2018	20	F	0.065	0.04	0.036	0.044	0.013	0	0	0	0	0	0
SENEGAL	1_D02	2018	23	F	0.072	0.061	0.018	0	0.1	0	0	0	0	0	0
SENEGAL	1_D03	2018	32	M	0.09	0.032	0.011	0.848	0	0	0	0	1	0	1
SENEGAL	1_D04	2018	35	F	1.165	0.015	0.046	0.015	0.097	0	0	0	0	0	0
SENEGAL	1_D05	2019	31	F	0.05	0.051	0.155	0	0.057	0	0	0	0	0	0
SENEGAL	1_D06	2019	33	F	1.11	4.072	0.261	2.608	1.473	0	1	0	1	0	2
SENEGAL	1_D07	2019	47	M	0.041	0.068	0.037	0	0.064	0	0	0	0	0	0
SENEGAL	1_D08	2019	57	M	0.037	0.026	0.294	0.095	0	0	0	0	0	0	0
SENEGAL	1_E01	2018	24	M	0.389	0.081	0.386	0.128	0.146	0	0	0	0	0	0
SENEGAL	1_E02	2018	32	M	0.065	0.719	0.029	0.096	2.008	0	1	0	0	0	1
SENEGAL	1_E03	2018	33	M	0.03	0.057	0	0.012	0.03	0	0	0	0	0	0
SENEGAL	1_E04	2018	21	M	0.062	0.058	0.216	0.082	5.597	0	0	0	0	1	1
SENEGAL	1_E05	2019	3	M	0.057	0.019	0	0.055	0.163	0	0	0	0	0	0
SENEGAL	1_E06	2019	61	F	1.899	0.269	0.105	0	0	0	0	0	0	0	0
SENEGAL	1_E07	2019	28	M	0.044	0.082	0.14	0.083	0.092	0	0	0	0	0	0
SENEGAL	1_E08	2019	45	F	0.138	0.079	0.022	0.224	0.071	0	0	0	0	0	0
SENEGAL	1_F01	2018	26	M	0.111	0.081	0.015	0.083	1.074	0	0	0	0	0	0
SENEGAL	1_F02	2018	24	M	0.012	0.08	0.013	0.04	0	0	0	0	0	0	0
SENEGAL	1_F03	2018			1.174	0.1	0	0	0.072	0	0	0	0	0	0
SENEGAL	1_F04	2018	21	F	0.094	0.06	0.176	0.058	0.127	0	0	0	0	0	0
SENEGAL	1_F05	2019	19	F	0.07	0.129	0.061	0.075	5.762	0	0	0	0	1	1
SENEGAL	1_F06	2019	46	M	1.357	0.519	1.133	0.019	0	0	0	0	0	0	0
SENEGAL	1_F07	2019	42	M	3.117	0.093	0.032	0.007	0.096	0	0	0	0	0	0
SENEGAL	1_F08	2019	26	M	0.016	0.045	0.015	0.008	0.009	0	0	0	0	0	0
SENEGAL	1_G01	2018	18	F	0.014	0.173	0.025	0.187	0.236	0	0	0	0	0	0
SENEGAL	1_G02	2018	27	F	1.753	0.086	0	0.098	0	0	0	0	0	0	0
SENEGAL	1_G03	2018	30	M	0.183	0.102	0.083	0.009	0	0	0	0	0	0	0
SENEGAL	1_G04	2018	36	M	0.864	0.063	0.071	0.072	0.065	0	0	0	0	0	0
SENEGAL	1_G05	2019	25	F	0.035	0.085	1.052	0.005	0.194	0	0	0	0	0	0
SENEGAL	1_G06	2019	41	F	2.375	0.813	0.909	0.09	0.113	0	1	0	0	0	1
SENEGAL	1_G07	2019	27	M	0.018	0.041	0.12	0.013	0.087	0	0	0	0	0	0
SENEGAL	1_G08	2019	40	F	0.046	0.048	0.098	0.003	0	0	0	0	0	0	0
SENEGAL	1_H01	2018	28	F	0.342	0.705	6.679	0	3.287	0	1	0	0	0	1
SENEGAL	1_H02	2018	35	F	0.051	0.075	0.085	0.052	0.129	0	0	0	0	0	0
SENEGAL	1_H03	2018	25	M	0.131	0.51	0.069	0.139	0.1	0	0	0	0	0	0
SENEGAL	1_H04	2018	21	M	0.039	0.162	0.055	0.001	0.112	0	0	0	0	0	0
SENEGAL	1_H05	2019	45	M	0.027	0.019	0.105	0.07	0	0	0	0	0	0	0
SENEGAL	1_H06	2019	53	F	3.673	0.86	0.374	0.15	0.157	0	1	0	0	0	1
SENEGAL	1_H07	2019	57	F	0.061	0.046	0.082	0.118	0	0	0	0	0	0	0
SENEGAL	1_H08	2019	21	F	0.6	0.055	0.077	0.098	0.052	0	0	0	0	0	0
SENEGAL	4_A01	2019	73	M	0.053	0.214	0.039	0	0.074	0	0	0	0	0	0
SENEGAL	4_A02	2019	26	M	5.827	0.333	9.105	0.242	0	0	0	0	0	0	0
SENEGAL	4_A03	2019	62	M	22.398	0.849	1.205	0	0.185	1	1	0	0	0	2
SENEGAL	4_A04	2019	33	F	29.478	0.052	49.608	0	0.073	1	0	1	0	0	2
SENEGAL	4_A05	2019	40	M	0.016	0.512	1.361	0	1.985	0	0	0	0	0	0
SENEGAL	4_A06	2019	33	F	0.228	0.203	0.694	0.168	0.042	0	0	0	0	0	0
SENEGAL	4_A07	2019	31	F	0.093	0.05	0.098	0	0	0	0	0	0	0	0
SENEGAL	4_A08	2019	44	F	0.074	0.065	0.071	0	0.163	0	0	0	0	0	0
SENEGAL	4_A09	2019	29	F	0.251	1.131	0.287	0.104	0.189	0	1	0	0	0	1
SENEGAL	4_A10	2019	51	F	0.915	0.831	0.734	0.709	0.108	0	1	0	1	0	2
SENEGAL	4_A11	2019	23	F	0.583	0.333	1.082	0.202	4.137	0	0	0	0	0	0
SENEGAL	4_A12	2019	27	F	12.157	0.517	0.717	0.378	1.5	1	0	0	0	0	1
SENEGAL	4_B01	2019	10	M	0.158	0.186	0.346	0	4.33	0	0	0	0	0	0
SENEGAL	4_B02	2019	51	F	2.479	0.088	5.318	0.452	0.26	0	0	0	0	0	0
SENEGAL	4_B03	2019	44	F	0.923	0.031	6.233	0	0	0	0	0	0	0	0
SENEGAL	4_B04	2019	40	F	2.541	0.352	3.048	0.293	0.773	0	0	0	0	0	0
SENEGAL	4_B05	2019	67	M	1.901	2.447	6.303	1.02	10.442	0	1	0	1	1	3
SENEGAL	4_B06	2019	52	F	0.876	0.197	0.041	5.464	0.004	0	0	0	1	0	1
SENEGAL	4_B07	2019		F	0.075	0.133	0	0.061	0	0	0	0	0	0	0
SENEGAL	4_B08	2019	55	F	0.074	0.124	0	0.145	0	0	0	0	0	0	0
SENEGAL	4_B09	2019	36	F	0.044	0.165	0.217	0.029	0.245	0	0	0	0	0	0
SENEGAL	4_B10	2019	41		0.653	0.196	0.114	0	0.093	0	0	0	0	0	0
SENEGAL	4_B11	2019	50	F	0.357	2.903	0.726	0.205	0.17	0	1	0	0	0	1
SENEGAL	4_B12	2019	31	F	0.735	0.305	1.761	0.179	0.148	0	0	0	0	0	0
SENEGAL	4_C01	2019	0	M	0.176	1.345	0.929	0	0.208	0	1	0	0	0	1
SENEGAL	4_C02	2019	28	M	1.936	0.142	0.508	3.372	0.274	0	0	0	1	0	1
SENEGAL	4_C03	2019	76	M	42.791	1.012	7.88	0.421	1.859	1	1	0	0	0	2
SENEGAL	4_C04	2019	39	F	2.478	0.861	3.418	0	0.704	0	1	0	0	0	1
SENEGAL	4_C05	2019		M	0.498	0.496	2.889	0.211	3.291	0	0	0	0	0	0
SENEGAL	4_C06	2019	39	M	0.069	0.042	0.088	0.013	0	0	0	0	0	0	0
SENEGAL	4_C07	2019	49	F	0.126	0.024	0.393	0.042	0.1	0	0	0	0	0	0
SENEGAL	4_C08	2019	52	M	0.114	0.104	0	0.134	0	0	0	0	0	0	0
SENEGAL	4_C09	2019	29	M	0.262	0.057	1.65	0.04	0.074	0	0	0	0	0	0
SENEGAL	4_C10	2019	22	F	0.173	0.145	0.207	0	0.088	0	0	0	0	0	0
SENEGAL	4_C11	2019	29	F	0.436	0.591	0.572	0.069	0.22	0	0	0	0	0	0
SENEGAL	4_C12	2019	53	F	3.502	0.146	1.865	0.065	0.156	0	0	0	0	0	0
SENEGAL	4_D01	2019	30	F	0.049	2.64	1.407	0	0.158	0	1	0	0	0	1
SENEGAL	4_D02	2019	18	F	0.232	0.21	0.643	1.248	0.203	0	0	0	1	0	1
SENEGAL	4_D03	2019	52	F	0.282	0.03	4.955	0.125	0.154	0	0	0	0	0	0
SENEGAL	4_D04	2019	39	F	2.11	0.61	6.567	0	0.988	0	1	0	0	0	1
SENEGAL	4_D05	2019	11	F	0.13	0.117	0.15	0.029	0.347	0	0	0	0	0	0
SENEGAL	4_D06	2019	68	F	0.05	0.068	0.27	0.093	0	0	0	0	0	0	0
SENEGAL	4_D07	2019	63	F	0.082	0.028	0.109	0.197	0.167	0	0	0	0	0	0
SENEGAL	4_D08	2019	35	M	0.064	0.083	0.467	0.094	0	0	0	0	0	0	0
SENEGAL	4_D09	2019	4	M	0.542	0.074	0.026	0	0.086	0	0	0	0	0	0
SENEGAL	4_D10	2019	33	F	13.979	0.222	0.16	0.072	0.153	1	0	0	0	0	1
SENEGAL	4_D11	2019	21	M	0.979	0.204	1.085	0.586	0.402	0	0	0	0	0	0
SENEGAL	4_D12	2019	48	F	1.908	0.715	0.459	0	0.412	0	1	0	0	0	1
SENEGAL	4_E01	2019	0.6	F	0.059	0.084	0.022	0.024	2.101	0	0	0	0	0	0
SENEGAL	4_E02	2019	82	M	3.581	0.042	0.892	0.133	0.116	0	0	0	0	0	0
SENEGAL	4_E03	2019	40	F	0.083	0.029	0.043	0.087	0.038	0	0	0	0	0	0
SENEGAL	4_E04	2019		F	8.141	0.32	8.111	2.899	0.211	0	0	0	1	0	1
SENEGAL	4_E05	2019	31	M	3.541	0.683	1.669	0.013	0.121	0	1	0	0	0	1
SENEGAL	4_E06	2019			0.13	0.063	0.098	0.027	0.148	0	0	0	0	0	0
SENEGAL	4_E07	2019	52	F	0.327	0.138	0	0.084	0.053	0	0	0	0	0	0
SENEGAL	4_E08	2019	58	M	0.071	0.131	0.156	0.138	0.121	0	0	0	0	0	0
SENEGAL	4_E09	2019	13	M	0.181	0.314	6.066	4.148	4.061	0	0	0	1	0	1
SENEGAL	4_E10	2019	52	F	0.172	0.207	2.102	0.025	0.222	0	0	0	0	0	0
SENEGAL	4_E11	2019	28	F	1.367	1.833	6.135	0	0.224	0	1	0	0	0	1
SENEGAL	4_E12	2019	18	F	8.703	0.581	7.821	1.78	0.952	0	0	0	1	0	1
SENEGAL	4_F01	2019	24	F	0.895	0.581	7.683	0	0.903	0	0	0	0	0	0
SENEGAL	4_F02	2019	56	F	4.36	0	5.407	5.735	0.252	0	0	0	1	0	1
SENEGAL	4_F03	2019	50	F	14.347	0.24	23.14	0.279	0.177	1	0	1	0	0	2
SENEGAL	4_F04	2019		M	6.095	0.438	5.239	4.762	1.134	0	0	0	1	0	1
SENEGAL	4_F05	2019	59	M	0.776	0.135	2.455	0.042	0.04	0	0	0	0	0	0
SENEGAL	4_F06	2019	42	M	0.081	0.077	0.099	0.01	0.05	0	0	0	0	0	0
SENEGAL	4_F07	2019	46	M	1.456	0.044	0.004	0.091	0.038	0	0	0	0	0	0
SENEGAL	4_F08	2019	0.25	M	0.02	0.036	0	0.121	0.054	0	0	0	0	0	0
SENEGAL	4_F09	2019	41	F	4.273	1.243	9.26	0.301	1.679	0	1	0	0	0	1
SENEGAL	4_F10	2019	62	F	0.023	0.127	0.198	0.519	0.016	0	0	0	0	0	0
SENEGAL	4_F11	2019	23	F	0.092	0.071	0.61	0	0.063	0	0	0	0	0	0
SENEGAL	4_F12	2019	38	F	0.282	0.117	0.247	0.136	0.135	0	0	0	0	0	0
SENEGAL	4_G01	2019	24	F	7.906	0.131	17.922	1.292	0.383	0	0	1	1	0	2
SENEGAL	4_G02	2019	64	F	0.02	0.409	6.297	0	9.647	0	0	0	0	1	1
SENEGAL	4_G03	2019	46	F	0.118	0	7.713	5.107	0.869	0	0	0	1	0	1
SENEGAL	4_G04	2019	66	M	0.764	0.872	7.342	0.253	7.516	0	1	0	0	1	2
SENEGAL	4_G05	2019	27	F	0.542	0.161	20.108	0.073	0.226	0	0	1	0	0	1
SENEGAL	4_G06	2019	25	F	0.104	0.161	0.256	0.067	0.035	0	0	0	0	0	0
SENEGAL	4_G07	2019	19	F	0.178	0.125	2.804	0.243	0.02	0	0	0	0	0	0
SENEGAL	4_G08	2019			1.833	0.077	0.029	0.031	0.022	0	0	0	0	0	0
SENEGAL	4_G09	2019	29	M	0.208	0.098	1.903	0	0.392	0	0	0	0	0	0
SENEGAL	4_G10	2019	53	F	0.44	0.287	8.687	0.155	0.661	0	0	0	0	0	0
SENEGAL	4_G11	2019	50	F	1.186	0.821	6.716	0	0.975	0	1	0	0	0	1
SENEGAL	4_G12	2019	27	F	0.04	0.146	0.036	0	0.117	0	0	0	0	0	0
SENEGAL	4_H01	2019	26	M	0.545	0.101	0.916	0.052	0.535	0	0	0	0	0	0
SENEGAL	4_H02	2019	62	F	0.177	0.142	1.287	5.948	0.192	0	0	0	1	0	1
SENEGAL	4_H03	2019	23	F	2.012	0.193	9.571	0.819	3.432	0	0	0	1	0	1
SENEGAL	4_H04	2019	12	F	0.926	4.019	12.925	0.206	2.58	0	1	1	0	0	2
SENEGAL	4_H05	2019	55	F	0.716	0.215	0.95	0.161	0.448	0	0	0	0	0	0
SENEGAL	4_H06	2019	39	M	0.042	0.078	0.085	0.062	0	0	0	0	0	0	0
SENEGAL	4_H07	2019	44	M	0.3	0.267	3.615	0.102	0.062	0	0	0	0	0	0
SENEGAL	4_H08	2019	40	M	0.068	0.042	0.065	0.221	7.102	0	0	0	0	1	1
SENEGAL	4_H09	2019		M	0.06	0.367	0.712	0.025	0.137	0	0	0	0	0	0
SENEGAL	4_H10	2019		F	50.113	0.351	4.138	0.526	0.794	1	0	0	0	0	1
SENEGAL	4_H11	2019	3	M	0.432	0.426	3.291	0.074	0.721	0	0	0	0	0	0
SENEGAL	4_H12	2019	25	F	0.611	0.17	1.352	0.214	0.574	0	0	0	0	0	0

## Sheet: Controle
Pays	Puits	Provenance	Age	Sexe	N	S1	S2	RBD	NTD	N > PRECOV	N > 99%	N > 100%	N > INNO	S1 > PRECOV	S1 > 99%	S1 > 100%	S1 > INNO	S2 > PRECOV	S2 > 99%	S2 > 100%	S2 > INNO	RBD > PRECOV	RBD > 99%	RBD>100%	RBD > INNO	NTD > PRECOV	NTD > 99%	NTD > 100 %	NTD > INNO	Score PRECOV	Score 99%	Score 100%	Score INNO
controle					0.051	0.639	0.055	0	0	0	0	0	0	1	0	0	0	0	0	0	0	0	0	0	0	0	0	0	0	1	0	0	0
controle					0.148	0.054	0.314	0	0	0	0	0	0	0	0	0	0	0	0	0	0	0	0	0	0	0	0	0	0	0	0	0	0
controle					0.304	0.095	1.64	0	0	0	0	0	0	0	0	0	0	0	0	0	0	0	0	0	0	0	0	0	0	0	0	0	0
controle					0.07	0.034	0.254	0.013	0	0	0	0	0	0	0	0	0	0	0	0	0	0	0	0	0	0	0	0	0	0	0	0	0
controle					0.118	0.011	0.053	0.024	0	0	0	0	0	0	0	0	0	0	0	0	0	0	0	0	0	0	0	0	0	0	0	0	0
controle					0.048	0.068	0.066	0.024	0	0	0	0	0	0	0	0	0	0	0	0	0	0	0	0	0	0	0	0	0	0	0	0	0
controle					0.374	0.042	0.13	0.024	0	0	0	0	0	0	0	0	0	0	0	0	0	0	0	0	0	0	0	0	0	0	0	0	0
controle					0.814	0.066	0.133	0.033	0	0	0	0	0	0	0	0	0	0	0	0	0	0	0	0	0	0	0	0	0	0	0	0	0
controle					5.341	0.514	0.471	0.033	0	0	0	0	0	0	0	0	0	0	0	0	0	0	0	0	0	0	0	0	0	0	0	0	0
controle					0.074	0.135	2.77	0.053	0	0	0	0	0	0	0	0	0	0	0	0	0	0	0	0	0	0	0	0	0	0	0	0	0
controle					0.021	0.02	0.058	0.058	0	0	0	0	0	0	0	0	0	0	0	0	0	0	0	0	0	0	0	0	0	0	0	0	0
controle					0.125	0.039	0.046	0.063	0	0	0	0	0	0	0	0	0	0	0	0	0	0	0	0	0	0	0	0	0	0	0	0	0
controle					0.025	0.04	0.207	0.073	0	0	0	0	0	0	0	0	0	0	0	0	0	0	0	0	0	0	0	0	0	0	0	0	0
controle					0.007	0.102	0.198	0.076	0	0	0	0	0	0	0	0	0	0	0	0	0	0	0	0	0	0	0	0	0	0	0	0	0
controle					0.257	0.053	0.046	0.087	0	0	0	0	0	0	0	0	0	0	0	0	0	0	0	0	0	0	0	0	0	0	0	0	0
controle					0.009	0.103	0.905	0.087	0	0	0	0	0	0	0	0	0	0	0	0	0	0	0	0	0	0	0	0	0	0	0	0	0
controle					1.72	0.121	1.875	0.143	0	0	0	0	0	0	0	0	0	0	0	0	0	0	0	0	0	0	0	0	0	0	0	0	0
controle					0.031	0.022	0	0.387	0	0	0	0	0	0	0	0	0	0	0	0	0	0	0	0	0	0	0	0	0	0	0	0	0
controle					0.05	0.047	0.145	0.442	0	0	0	0	0	0	0	0	0	0	0	0	0	0	0	0	0	0	0	0	0	0	0	0	0
controle					0.155	0	0	0.56	0	0	0	0	0	0	0	0	0	0	0	0	0	0	0	0	0	0	0	0	0	0	0	0	0
controle					0	0	0	0.756	0	0	0	0	0	0	0	0	0	0	0	0	0	1	0	0	1	0	0	0	0	1	0	0	1
controle					0.088	0.002	0.126	0.813	0	0	0	0	0	0	0	0	0	0	0	0	0	1	0	0	1	0	0	0	0	1	0	0	1
controle					1.312	0.007	0.02	0.965	0	0	0	0	0	0	0	0	0	0	0	0	0	1	0	0	1	0	0	0	0	1	0	0	1
controle					0.079	0.06	0.488	0.124	0.001	0	0	0	0	0	0	0	0	0	0	0	0	0	0	0	0	0	0	0	0	0	0	0	0
controle					0.136	0.029	0.041	0.069	0.003	0	0	0	0	0	0	0	0	0	0	0	0	0	0	0	0	0	0	0	0	0	0	0	0
controle					0.088	0.084	0.145	0.043	0.005	0	0	0	0	0	0	0	0	0	0	0	0	0	0	0	0	0	0	0	0	0	0	0	0
controle					0.17	0.058	0.393	0.069	0.005	0	0	0	0	0	0	0	0	0	0	0	0	0	0	0	0	0	0	0	0	0	0	0	0
controle					0.095	0.032	1.016	0.098	0.007	0	0	0	0	0	0	0	0	0	0	0	0	0	0	0	0	0	0	0	0	0	0	0	0
controle					0.035	0.031	0.077	0.012	0.009	0	0	0	0	0	0	0	0	0	0	0	0	0	0	0	0	0	0	0	0	0	0	0	0
controle					0.091	0.156	0.153	0.075	0.011	0	0	0	0	0	0	0	0	0	0	0	0	0	0	0	0	0	0	0	0	0	0	0	0
controle					0.169	0.041	0.099	0.172	0.012	0	0	0	0	0	0	0	0	0	0	0	0	0	0	0	0	0	0	0	0	0	0	0	0
controle					0.422	0.279	3.171	0	0.014	0	0	0	0	0	0	0	0	0	0	0	0	0	0	0	0	0	0	0	0	0	0	0	0
controle					0.107	0.021	0	0.015	0.014	0	0	0	0	0	0	0	0	0	0	0	0	0	0	0	0	0	0	0	0	0	0	0	0
controle					0.065	0.054	0.024	0.062	0.014	0	0	0	0	0	0	0	0	0	0	0	0	0	0	0	0	0	0	0	0	0	0	0	0
controle					2.59	0.06	0	0	0.018	0	0	0	0	0	0	0	0	0	0	0	0	0	0	0	0	0	0	0	0	0	0	0	0
controle					0.487	0.037	0.944	0	0.018	0	0	0	0	0	0	0	0	0	0	0	0	0	0	0	0	0	0	0	0	0	0	0	0
controle					0.074	0.437	0.563	0.094	0.022	0	0	0	0	0	0	0	0	0	0	0	0	0	0	0	0	0	0	0	0	0	0	0	0
controle					0.004	0.065	0.244	0	0.023	0	0	0	0	0	0	0	0	0	0	0	0	0	0	0	0	0	0	0	0	0	0	0	0
controle					0.576	0.053	0.071	0.023	0.025	0	0	0	0	0	0	0	0	0	0	0	0	0	0	0	0	0	0	0	0	0	0	0	0
controle					0.087	0.028	0.795	0.125	0.025	0	0	0	0	0	0	0	0	0	0	0	0	0	0	0	0	0	0	0	0	0	0	0	0
controle					0.047	0.056	0.274	0.047	0.028	0	0	0	0	0	0	0	0	0	0	0	0	0	0	0	0	0	0	0	0	0	0	0	0
controle					0.038	0.072	0.147	0.075	0.029	0	0	0	0	0	0	0	0	0	0	0	0	0	0	0	0	0	0	0	0	0	0	0	0
controle					0.058	0.039	2.936	0	0.033	0	0	0	0	0	0	0	0	0	0	0	0	0	0	0	0	0	0	0	0	0	0	0	0
controle					0.094	0.088	0	0.033	0.033	0	0	0	0	0	0	0	0	0	0	0	0	0	0	0	0	0	0	0	0	0	0	0	0
controle					0.242	0.073	0	0.054	0.033	0	0	0	0	0	0	0	0	0	0	0	0	0	0	0	0	0	0	0	0	0	0	0	0
controle					0.02	1.405	0.18	0.115	0.035	0	0	0	0	1	1	0	1	0	0	0	0	0	0	0	0	0	0	0	0	1	1	0	1
controle					0.078	0.093	0.856	0.184	0.036	0	0	0	0	0	0	0	0	0	0	0	0	0	0	0	0	0	0	0	0	0	0	0	0
controle					0.08	0.055	0.028	0.009	0.037	0	0	0	0	0	0	0	0	0	0	0	0	0	0	0	0	0	0	0	0	0	0	0	0
controle					1.74	0.019	0.182	0.02	0.037	0	0	0	0	0	0	0	0	0	0	0	0	0	0	0	0	0	0	0	0	0	0	0	0
controle					0.057	0.07	0	0.011	0.038	0	0	0	0	0	0	0	0	0	0	0	0	0	0	0	0	0	0	0	0	0	0	0	0
controle					0.134	0.097	0.147	0.03	0.039	0	0	0	0	0	0	0	0	0	0	0	0	0	0	0	0	0	0	0	0	0	0	0	0
controle					7.606	0.073	0.151	0	0.041	0	0	0	0	0	0	0	0	0	0	0	0	0	0	0	0	0	0	0	0	0	0	0	0
controle					14.486	0.106	0	0	0.042	1	0	0	1	0	0	0	0	0	0	0	0	0	0	0	0	0	0	0	0	1	0	0	1
controle					0.166	0.472	0.203	0	0.042	0	0	0	0	0	0	0	0	0	0	0	0	0	0	0	0	0	0	0	0	0	0	0	0
controle					0.413	0.052	2.037	0.087	0.043	0	0	0	0	0	0	0	0	0	0	0	0	0	0	0	0	0	0	0	0	0	0	0	0
controle					0.378	0.153	4.567	0.111	0.043	0	0	0	0	0	0	0	0	0	0	0	0	0	0	0	0	0	0	0	0	0	0	0	0
controle					0.302	0.082	2.58	0.159	0.044	0	0	0	0	0	0	0	0	0	0	0	0	0	0	0	0	0	0	0	0	0	0	0	0
controle					0.133	0.111	0.196	0.171	0.044	0	0	0	0	0	0	0	0	0	0	0	0	0	0	0	0	0	0	0	0	0	0	0	0
controle					0.076	0.049	0.115	0.068	0.047	0	0	0	0	0	0	0	0	0	0	0	0	0	0	0	0	0	0	0	0	0	0	0	0
controle					0.094	0.081	0.162	0.059	0.05	0	0	0	0	0	0	0	0	0	0	0	0	0	0	0	0	0	0	0	0	0	0	0	0
controle					0.052	0.029	0.194	0.151	0.053	0	0	0	0	0	0	0	0	0	0	0	0	0	0	0	0	0	0	0	0	0	0	0	0
controle					0.154	0.05	0	0.022	0.054	0	0	0	0	0	0	0	0	0	0	0	0	0	0	0	0	0	0	0	0	0	0	0	0
controle					0.251	0.055	1.309	0.059	0.058	0	0	0	0	0	0	0	0	0	0	0	0	0	0	0	0	0	0	0	0	0	0	0	0
controle					0.111	0.11	0.072	0.044	0.061	0	0	0	0	0	0	0	0	0	0	0	0	0	0	0	0	0	0	0	0	0	0	0	0
controle					0.258	0.049	0.046	0.092	0.063	0	0	0	0	0	0	0	0	0	0	0	0	0	0	0	0	0	0	0	0	0	0	0	0
controle					0.522	0.035	0.197	0.135	0.065	0	0	0	0	0	0	0	0	0	0	0	0	0	0	0	0	0	0	0	0	0	0	0	0
controle					0.028	0.059	0.077	0	0.071	0	0	0	0	0	0	0	0	0	0	0	0	0	0	0	0	0	0	0	0	0	0	0	0
controle					0.493	0.089	1.417	0	0.071	0	0	0	0	0	0	0	0	0	0	0	0	0	0	0	0	0	0	0	0	0	0	0	0
controle					0.053	0.042	0.089	0.014	0.071	0	0	0	0	0	0	0	0	0	0	0	0	0	0	0	0	0	0	0	0	0	0	0	0
controle					0.042	0.074	0.126	0.192	0.071	0	0	0	0	0	0	0	0	0	0	0	0	0	0	0	0	0	0	0	0	0	0	0	0
controle					0.099	0.01	0.473	0.033	0.072	0	0	0	0	0	0	0	0	0	0	0	0	0	0	0	0	0	0	0	0	0	0	0	0
controle					0.158	0.019	0.146	0.03	0.074	0	0	0	0	0	0	0	0	0	0	0	0	0	0	0	0	0	0	0	0	0	0	0	0
controle					0.076	0.106	0.212	0.124	0.076	0	0	0	0	0	0	0	0	0	0	0	0	0	0	0	0	0	0	0	0	0	0	0	0
controle					0.07	0.071	0.348	0	0.079	0	0	0	0	0	0	0	0	0	0	0	0	0	0	0	0	0	0	0	0	0	0	0	0
controle					0.047	0.035	0.216	0.101	0.08	0	0	0	0	0	0	0	0	0	0	0	0	0	0	0	0	0	0	0	0	0	0	0	0
controle					1.251	0.021	0	0.105	0.081	0	0	0	0	0	0	0	0	0	0	0	0	0	0	0	0	0	0	0	0	0	0	0	0
controle					0.03	0.041	0.143	0.017	0.085	0	0	0	0	0	0	0	0	0	0	0	0	0	0	0	0	0	0	0	0	0	0	0	0
controle					0.062	0.024	1.333	0.008	0.087	0	0	0	0	0	0	0	0	0	0	0	0	0	0	0	0	0	0	0	0	0	0	0	0
controle					0.395	0.007	0.749	0.023	0.088	0	0	0	0	0	0	0	0	0	0	0	0	0	0	0	0	0	0	0	0	0	0	0	0
controle					0.039	0.012	0.13	0.058	0.089	0	0	0	0	0	0	0	0	0	0	0	0	0	0	0	0	0	0	0	0	0	0	0	0
controle					0.126	0.242	0.575	0.135	0.089	0	0	0	0	0	0	0	0	0	0	0	0	0	0	0	0	0	0	0	0	0	0	0	0
controle					0.071	0.077	0.161	0	0.09	0	0	0	0	0	0	0	0	0	0	0	0	0	0	0	0	0	0	0	0	0	0	0	0
controle					0.031	0.029	0.099	0.011	0.09	0	0	0	0	0	0	0	0	0	0	0	0	0	0	0	0	0	0	0	0	0	0	0	0
controle					0.186	0.072	1.664	0.094	0.091	0	0	0	0	0	0	0	0	0	0	0	0	0	0	0	0	0	0	0	0	0	0	0	0
controle					0.031	0.048	0	0	0.093	0	0	0	0	0	0	0	0	0	0	0	0	0	0	0	0	0	0	0	0	0	0	0	0
controle					0.11	0.113	0.058	0.08	0.093	0	0	0	0	0	0	0	0	0	0	0	0	0	0	0	0	0	0	0	0	0	0	0	0
controle					0.022	0.064	0.206	0.163	0.093	0	0	0	0	0	0	0	0	0	0	0	0	0	0	0	0	0	0	0	0	0	0	0	0
controle					0.065	0.058	0.283	0	0.096	0	0	0	0	0	0	0	0	0	0	0	0	0	0	0	0	0	0	0	0	0	0	0	0
controle					0.057	0.099	0.24	0.036	0.097	0	0	0	0	0	0	0	0	0	0	0	0	0	0	0	0	0	0	0	0	0	0	0	0
controle					0.105	0.056	0.028	0.048	0.098	0	0	0	0	0	0	0	0	0	0	0	0	0	0	0	0	0	0	0	0	0	0	0	0
controle					1.611	0.085	0.221	0.004	0.1	0	0	0	0	0	0	0	0	0	0	0	0	0	0	0	0	0	0	0	0	0	0	0	0
controle					0.069	0.031	0.092	0.139	0.105	0	0	0	0	0	0	0	0	0	0	0	0	0	0	0	0	0	0	0	0	0	0	0	0
controle					0.106	0.037	0.086	0	0.109	0	0	0	0	0	0	0	0	0	0	0	0	0	0	0	0	0	0	0	0	0	0	0	0
controle					0.134	0.046	0.072	0.294	0.113	0	0	0	0	0	0	0	0	0	0	0	0	0	0	0	0	0	0	0	0	0	0	0	0
controle					0.899	0.298	1.901	0.534	0.114	0	0	0	0	0	0	0	0	0	0	0	0	0	0	0	0	0	0	0	0	0	0	0	0
controle					0.076	0.033	0.12	0.034	0.115	0	0	0	0	0	0	0	0	0	0	0	0	0	0	0	0	0	0	0	0	0	0	0	0
controle					0.085	0.007	0.054	0.045	0.116	0	0	0	0	0	0	0	0	0	0	0	0	0	0	0	0	0	0	0	0	0	0	0	0
controle					4.276	0.173	0.176	0	0.12	0	0	0	0	0	0	0	0	0	0	0	0	0	0	0	0	0	0	0	0	0	0	0	0
controle					1.759	0.091	0.066	0.146	0.128	0	0	0	0	0	0	0	0	0	0	0	0	0	0	0	0	0	0	0	0	0	0	0	0
controle					0.078	0.045	0.322	0.031	0.129	0	0	0	0	0	0	0	0	0	0	0	0	0	0	0	0	0	0	0	0	0	0	0	0
controle					0.038	0.043	0.279	0	0.131	0	0	0	0	0	0	0	0	0	0	0	0	0	0	0	0	0	0	0	0	0	0	0	0
controle					0.114	0.084	0.306	0.064	0.134	0	0	0	0	0	0	0	0	0	0	0	0	0	0	0	0	0	0	0	0	0	0	0	0
controle					0.115	0.034	0.014	0.08	0.134	0	0	0	0	0	0	0	0	0	0	0	0	0	0	0	0	0	0	0	0	0	0	0	0
controle					0.186	0.028	0.033	0.098	0.135	0	0	0	0	0	0	0	0	0	0	0	0	0	0	0	0	0	0	0	0	0	0	0	0
controle					0.079	0.03	9.926	0.069	0.136	0	0	0	0	0	0	0	0	0	0	0	0	0	0	0	0	0	0	0	0	0	0	0	0
controle					0.102	0.095	0	0.071	0.138	0	0	0	0	0	0	0	0	0	0	0	0	0	0	0	0	0	0	0	0	0	0	0	0
controle					0.638	0.111	4.105	0.371	0.139	0	0	0	0	0	0	0	0	0	0	0	0	0	0	0	0	0	0	0	0	0	0	0	0
controle					0.132	0.073	0.02	0.057	0.142	0	0	0	0	0	0	0	0	0	0	0	0	0	0	0	0	0	0	0	0	0	0	0	0
controle					0.117	0.075	1.122	0.162	0.149	0	0	0	0	0	0	0	0	0	0	0	0	0	0	0	0	0	0	0	0	0	0	0	0
controle					0.413	0.21	1.165	0	0.151	0	0	0	0	0	0	0	0	0	0	0	0	0	0	0	0	0	0	0	0	0	0	0	0
controle					1.235	0.444	9.053	0.235	0.153	0	0	0	0	0	0	0	0	0	0	0	0	0	0	0	0	0	0	0	0	0	0	0	0
controle					0.08	0.105	0.644	0.022	0.154	0	0	0	0	0	0	0	0	0	0	0	0	0	0	0	0	0	0	0	0	0	0	0	0
controle					0.045	0.003	0.579	0.032	0.157	0	0	0	0	0	0	0	0	0	0	0	0	0	0	0	0	0	0	0	0	0	0	0	0
controle					0.073	0.025	1.051	0.048	0.158	0	0	0	0	0	0	0	0	0	0	0	0	0	0	0	0	0	0	0	0	0	0	0	0
controle					0.024	0.021	0.156	0.118	0.16	0	0	0	0	0	0	0	0	0	0	0	0	0	0	0	0	0	0	0	0	0	0	0	0
controle					0.211	0.068	0.56	0	0.163	0	0	0	0	0	0	0	0	0	0	0	0	0	0	0	0	0	0	0	0	0	0	0	0
controle					0.303	0.038	3.775	0.111	0.165	0	0	0	0	0	0	0	0	0	0	0	0	0	0	0	0	0	0	0	0	0	0	0	0
controle					0.22	0.048	0.174	0.178	0.168	0	0	0	0	0	0	0	0	0	0	0	0	0	0	0	0	0	0	0	0	0	0	0	0
controle					6.533	0.217	5.066	0.35	0.171	0	0	0	0	0	0	0	0	0	0	0	0	0	0	0	0	0	0	0	0	0	0	0	0
controle					0.031	0.044	0.004	0.077	0.172	0	0	0	0	0	0	0	0	0	0	0	0	0	0	0	0	0	0	0	0	0	0	0	0
controle					0.123	0.045	0.057	0	0.175	0	0	0	0	0	0	0	0	0	0	0	0	0	0	0	0	0	0	0	0	0	0	0	0
controle					0.12	0.114	0.252	0.015	0.175	0	0	0	0	0	0	0	0	0	0	0	0	0	0	0	0	0	0	0	0	0	0	0	0
controle					17.947	0.05	0.331	0.133	0.179	1	1	0	1	0	0	0	0	0	0	0	0	0	0	0	0	0	0	0	0	1	1	0	1
controle					0.066	0.048	0.028	0.035	0.183	0	0	0	0	0	0	0	0	0	0	0	0	0	0	0	0	0	0	0	0	0	0	0	0
controle					0.098	0.013	0.92	0.069	0.189	0	0	0	0	0	0	0	0	0	0	0	0	0	0	0	0	0	0	0	0	0	0	0	0
controle					0.239	0.035	0.052	0.175	0.192	0	0	0	0	0	0	0	0	0	0	0	0	0	0	0	0	0	0	0	0	0	0	0	0
controle					1.129	0.147	8.071	0.104	0.198	0	0	0	0	0	0	0	0	0	0	0	0	0	0	0	0	0	0	0	0	0	0	0	0
controle					0.037	0.019	1.123	0.084	0.202	0	0	0	0	0	0	0	0	0	0	0	0	0	0	0	0	0	0	0	0	0	0	0	0
controle					0.158	0.112	3.861	0.08	0.204	0	0	0	0	0	0	0	0	0	0	0	0	0	0	0	0	0	0	0	0	0	0	0	0
controle					0.534	0.04	0.005	0.065	0.207	0	0	0	0	0	0	0	0	0	0	0	0	0	0	0	0	0	0	0	0	0	0	0	0
controle					0.082	0.324	1.267	0.123	0.212	0	0	0	0	0	0	0	0	0	0	0	0	0	0	0	0	0	0	0	0	0	0	0	0
controle					0.09	0.035	0.347	0.067	0.217	0	0	0	0	0	0	0	0	0	0	0	0	0	0	0	0	0	0	0	0	0	0	0	0
controle					0.306	0.12	0.594	0.191	0.22	0	0	0	0	0	0	0	0	0	0	0	0	0	0	0	0	0	0	0	0	0	0	0	0
controle					0.054	0.09	4.222	0.233	0.223	0	0	0	0	0	0	0	0	0	0	0	0	0	0	0	0	0	0	0	0	0	0	0	0
controle					0.983	0.095	0.895	0.1	0.232	0	0	0	0	0	0	0	0	0	0	0	0	0	0	0	0	0	0	0	0	0	0	0	0
controle					0.184	0.062	11.328	0	0.233	0	0	0	0	0	0	0	0	1	0	0	0	0	0	0	0	0	0	0	0	1	0	0	0
controle					0.495	0.753	4.333	0.084	0.24	0	0	0	0	1	0	0	0	0	0	0	0	0	0	0	0	0	0	0	0	1	0	0	0
controle					0.193	0.034	0.449	0.774	0.242	0	0	0	0	0	0	0	0	0	0	0	0	1	0	0	1	0	0	0	0	1	0	0	1
controle					0.041	0.043	0.098	0.018	0.253	0	0	0	0	0	0	0	0	0	0	0	0	0	0	0	0	0	0	0	0	0	0	0	0
controle					0.108	0.09	0.09	0.161	0.255	0	0	0	0	0	0	0	0	0	0	0	0	0	0	0	0	0	0	0	0	0	0	0	0
controle					0.015	0.03	0.231	0.052	0.259	0	0	0	0	0	0	0	0	0	0	0	0	0	0	0	0	0	0	0	0	0	0	0	0
controle					0.112	0.094	2.555	0.045	0.26	0	0	0	0	0	0	0	0	0	0	0	0	0	0	0	0	0	0	0	0	0	0	0	0
controle					14.114	0.091	0.502	0.226	0.282	1	0	0	1	0	0	0	0	0	0	0	0	0	0	0	0	0	0	0	0	1	0	0	1
controle					0.049	0.032	0.681	0.067	0.284	0	0	0	0	0	0	0	0	0	0	0	0	0	0	0	0	0	0	0	0	0	0	0	0
controle					0.014	0.081	0.55	0.12	0.29	0	0	0	0	0	0	0	0	0	0	0	0	0	0	0	0	0	0	0	0	0	0	0	0
controle					0.012	0.061	0.71	0.067	0.293	0	0	0	0	0	0	0	0	0	0	0	0	0	0	0	0	0	0	0	0	0	0	0	0
controle					0.202	0.08	0	0.073	0.309	0	0	0	0	0	0	0	0	0	0	0	0	0	0	0	0	0	0	0	0	0	0	0	0
controle					0.052	0.974	0.372	0	0.323	0	0	0	0	1	0	0	1	0	0	0	0	0	0	0	0	0	0	0	0	1	0	0	1
controle					0.048	0.141	0.354	0.259	0.329	0	0	0	0	0	0	0	0	0	0	0	0	0	0	0	0	0	0	0	0	0	0	0	0
controle					0.314	0.031	1.938	0.161	0.34	0	0	0	0	0	0	0	0	0	0	0	0	0	0	0	0	0	0	0	0	0	0	0	0
controle					0.482	0.264	1.549	0.134	0.353	0	0	0	0	0	0	0	0	0	0	0	0	0	0	0	0	0	0	0	0	0	0	0	0
controle					0.065	0.08	0.005	0.108	0.356	0	0	0	0	0	0	0	0	0	0	0	0	0	0	0	0	0	0	0	0	0	0	0	0
controle					0.212	0.069	0.527	0.088	0.396	0	0	0	0	0	0	0	0	0	0	0	0	0	0	0	0	0	0	0	0	0	0	0	0
controle					0.344	0.148	1.19	0.117	0.399	0	0	0	0	0	0	0	0	0	0	0	0	0	0	0	0	0	0	0	0	0	0	0	0
controle					0.11	0.068	0.055	0.107	0.4	0	0	0	0	0	0	0	0	0	0	0	0	0	0	0	0	0	0	0	0	0	0	0	0
controle					0.87	0.162	3.292	0.081	0.414	0	0	0	0	0	0	0	0	0	0	0	0	0	0	0	0	0	0	0	0	0	0	0	0
controle					0.074	0.15	0.123	0.018	0.424	0	0	0	0	0	0	0	0	0	0	0	0	0	0	0	0	0	0	0	0	0	0	0	0
controle					0.384	0.148	2.852	0.028	0.425	0	0	0	0	0	0	0	0	0	0	0	0	0	0	0	0	0	0	0	0	0	0	0	0
controle					4.449	0.184	1.272	0.024	0.434	0	0	0	0	0	0	0	0	0	0	0	0	0	0	0	0	0	0	0	0	0	0	0	0
controle					8.695	0.067	3.251	0.163	0.447	0	0	0	0	0	0	0	0	0	0	0	0	0	0	0	0	0	0	0	0	0	0	0	0
controle					0.217	0.082	0.055	0.054	0.454	0	0	0	0	0	0	0	0	0	0	0	0	0	0	0	0	0	0	0	0	0	0	0	0
controle					0.073	0.05	0.653	0.02	0.488	0	0	0	0	0	0	0	0	0	0	0	0	0	0	0	0	0	0	0	0	0	0	0	0
controle					0.011	0.09	0.514	0.096	0.494	0	0	0	0	0	0	0	0	0	0	0	0	0	0	0	0	0	0	0	0	0	0	0	0
controle					0.231	0.265	0.293	0.141	0.494	0	0	0	0	0	0	0	0	0	0	0	0	0	0	0	0	0	0	0	0	0	0	0	0
controle					3.192	0.055	0.032	0.122	0.502	0	0	0	0	0	0	0	0	0	0	0	0	0	0	0	0	0	0	0	0	0	0	0	0
controle					0.049	0.05	10.516	0.12	0.507	0	0	0	0	0	0	0	0	1	0	0	0	0	0	0	0	0	0	0	0	1	0	0	0
controle					0.074	0.076	0.769	0.137	0.722	0	0	0	0	0	0	0	0	0	0	0	0	0	0	0	0	0	0	0	0	0	0	0	0
controle					0.151	0.039	0.66	0.23	0.77	0	0	0	0	0	0	0	0	0	0	0	0	0	0	0	0	0	0	0	0	0	0	0	0
controle					0.131	0.103	2.239	1.098	0.793	0	0	0	0	0	0	0	0	0	0	0	0	1	1	0	1	0	0	0	0	1	1	0	1
controle					0.419	0.094	5.978	0.111	0.799	0	0	0	0	0	0	0	0	0	0	0	0	0	0	0	0	0	0	0	0	0	0	0	0
controle					0.467	0.088	3.106	0.159	0.843	0	0	0	0	0	0	0	0	0	0	0	0	0	0	0	0	0	0	0	0	0	0	0	0
controle					0.044	0.07	0.142	0.027	0.885	0	0	0	0	0	0	0	0	0	0	0	0	0	0	0	0	0	0	0	0	0	0	0	0
controle					0.135	0.139	1.287	0.029	1.03	0	0	0	0	0	0	0	0	0	0	0	0	0	0	0	0	0	0	0	0	0	0	0	0
controle					0.353	0.046	0.408	0.033	1.03	0	0	0	0	0	0	0	0	0	0	0	0	0	0	0	0	0	0	0	0	0	0	0	0
controle					0.119	0.049	1.127	0.049	1.168	0	0	0	0	0	0	0	0	0	0	0	0	0	0	0	0	0	0	0	0	0	0	0	0
controle					0.052	0.044	1.91	0.1	1.267	0	0	0	0	0	0	0	0	0	0	0	0	0	0	0	0	0	0	0	0	0	0	0	0
controle					1.335	0.186	13.564	0.003	1.275	0	0	0	0	0	0	0	0	1	1	0	1	0	0	0	0	0	0	0	0	1	1	0	1
controle					0.143	0.076	4.24	0.112	1.335	0	0	0	0	0	0	0	0	0	0	0	0	0	0	0	0	0	0	0	0	0	0	0	0
controle					0.295	0.205	1.799	0.118	1.434	0	0	0	0	0	0	0	0	0	0	0	0	0	0	0	0	0	0	0	0	0	0	0	0
controle					0.096	0.101	0.095	0.053	1.509	0	0	0	0	0	0	0	0	0	0	0	0	0	0	0	0	0	0	0	0	0	0	0	0
controle					0.28	0.133	3.117	0	1.589	0	0	0	0	0	0	0	0	0	0	0	0	0	0	0	0	0	0	0	0	0	0	0	0
controle					0.124	0.087	0.188	0.14	1.732	0	0	0	0	0	0	0	0	0	0	0	0	0	0	0	0	0	0	0	0	0	0	0	0
controle					0.945	0.085	0.909	0.228	1.958	0	0	0	0	0	0	0	0	0	0	0	0	0	0	0	0	0	0	0	0	0	0	0	0
controle					0.071	0.034	0.299	0.127	2.212	0	0	0	0	0	0	0	0	0	0	0	0	0	0	0	0	0	0	0	0	0	0	0	0
controle					0.831	0.394	7.052	0	2.963	0	0	0	0	0	0	0	0	0	0	0	0	0	0	0	0	0	0	0	0	0	0	0	0
controle					0.136	0.067	0.121	0.014	4.476	0	0	0	0	0	0	0	0	0	0	0	0	0	0	0	0	0	0	0	0	0	0	0	0
controle					0.109	0.062	2.245	0	4.866	0	0	0	0	0	0	0	0	0	0	0	0	0	0	0	0	1	0	0	0	1	0	0	0
controle					0.127	0.077	3.788	0.027	5.113	0	0	0	0	0	0	0	0	0	0	0	0	0	0	0	0	1	0	0	0	1	0	0	0
controle					0.117	0.554	0.883	0.055	5.236	0	0	0	0	0	0	0	0	0	0	0	0	0	0	0	0	1	1	0	0	1	1	0	0

## Sheet: Congo
Pays	Puits	Age	Sexe	N	S1	S2	RBD	NTD
Congo	A_A01			0.061	0.333	0.116	0	0.087
Congo	A_A02			0.093	0.075	0.542	0.037	0.117
Congo	A_A03			0.091	0.56	0.016	0.091	1.883
Congo	A_A04			0.375	1.12	6.081	0.019	0.605
Congo	A_A05			0.573	0.154	21.845	0.095	0.129
Congo	A_A06			0.261	0.293	6.481	0.346	1.023
Congo	A_A07			1.898	16.27	44.379	4.456	15.533
Congo	A_A08			1.091	3.62	0.734	0	0.022
Congo	A_A09			0.251	1.371	14.619	0	0.129
Congo	A_A10			43.104	0.512	23.955	0	21.24
Congo	A_A11			0.069	0.138	0.181	0.016	0.034
Congo	A_A12			6.972	0.009	0.394	0.084	0
Congo	A_B01			0.15	0.073	0.024	0.022	0.003
Congo	A_B02			0.134	0.035	0.751	0.033	0.095
Congo	A_B03			3.42	1.065	2.722	0.164	0
Congo	A_B04			4.824	4.593	32.387	37.48	0.142
Congo	A_B05			14.442	0.194	0.334	0.001	0.161
Congo	A_B06			1.589	0.329	3.334	0.035	0
Congo	A_B07			0	0.003	0	0.115	0
Congo	A_B08			0.543	0.774	0.186	0.001	0.2
Congo	A_B09			0.718	0.382	5.54	0.171	0
Congo	A_B10			0.194	0.061	0.054	0.015	0
Congo	A_B11			55.196	0.134	0.616	0.14	0.49
Congo	A_B12			12.19	3.386	0.545	0.124	0.044
Congo	A_C01			2.418	0.191	2.158	0.533	0.666
Congo	A_C02			0.039	0.04	0.136	0.222	0.132
Congo	A_C03			0.237	23.991	0.153	0	34.175
Congo	A_C04			0.052	0.066	0.448	0.091	0
Congo	A_C05			1.214	0.117	0.742	0.063	7.095
Congo	A_C06			0.306	0.16	0.221	0.558	3.1
Congo	A_C07			0.878	2.099	3.5	0.008	0.022
Congo	A_C08			14.617	7.601	0.036	0.126	12.989
Congo	A_C09			39.517	0.223	0.299	6.935	2.854
Congo	A_C10			6.331	2.757	0.737	2.788	0.312
Congo	A_C11			2.657	0.14	0	0.078	0.205
Congo	A_C12			3.954	4.975	35.322	1.928	13.024
Congo	A_D01			7.849	0.878	0.607	0	1.999
Congo	A_D02			0.17	0.225	1.578	0	0.327
Congo	A_D03			0.056	0.102	0.191	0.255	0.016
Congo	A_D04			0.733	0.347	0	0	0.092
Congo	A_D05			0.484	0.77	2.174	0.034	0.125
Congo	A_D06			2.377	0.707	34.781	0.173	8.752
Congo	A_D07			3.897	0.044	0.07	0.02	0.219
Congo	A_D08			4.48	0.229	0.035	0.113	0.21
Congo	A_D09			0.085	0.042	0.131	0.412	0.517
Congo	A_D10			1.777	0.108	0.015	0.077	0.013
Congo	A_D11			0.313	0.618	55.453	0.053	32.873
Congo	A_D12			52.83	0.346	0.45	0.023	0.045
Congo	A_E01			23.669	0.357	2.969	0.04	0
Congo	A_E02			0.162	0.039	0.291	0.075	0
Congo	A_E03			1.09	0.116	0.054	0	0.038
Congo	A_E04			22.35	0.126	0.222	0.8	0.076
Congo	A_E05			0.477	0.645	0.076	0	0.065
Congo	A_E06			19.64	5.79	0.544	0.106	0.62
Congo	A_E07			1.634	0.28	12.412	0.137	18.977
Congo	A_E08			8.907	0.23	0.441	0.031	0.038
Congo	A_E09			0.048	0.251	0.033	0.01	0.418
Congo	A_E10			2.54	0.431	6.424	0	0.8
Congo	A_E11			0	0	0	0.494	0
Congo	A_E12			0.294	0.127	0.403	0.003	0.133
Congo	A_F01			0.304	0.198	0.538	0.325	0.032
Congo	A_F02			17.7	0.268	10.486	0.302	0.095
Congo	A_F03			0.067	0.538	0.027	0.921	0.102
Congo	A_F04			1.441	0.291	13.161	0	2.601
Congo	A_F05			1.538	3.309	0.412	4.542	2.666
Congo	A_F06			1.512	0.563	2.464	0.293	19.913
Congo	A_F07			25.693	0.506	0.011	0.145	1.041
Congo	A_F08			15.982	0.243	0.236	0.183	0.508
Congo	A_F09			16.944	0.516	4.588	0.747	3
Congo	A_F10			0.094	0.186	2.663	0.059	0.027
Congo	A_F11			0.875	19.799	0.986	0.649	2.278
Congo	A_F12			0.993	0.198	3.17	0	0.453
Congo	A_G01			18.12	0.009	60.247	0.039	0.179
Congo	A_G02			0.163	0.205	0.138	0.079	0.363
Congo	A_G03			0.101	0.053	0.111	0.031	0
Congo	A_G04			1.259	0.08	0.158	0	0
Congo	A_G05			1.199	0.53	0.96	0.042	13.811
Congo	A_G06			4.149	0.747	14.316	0	1.377
Congo	A_G07			1.836	0.962	11.944	0.024	17.163
Congo	A_G08			1.356	0.238	8.494	0.198	1.102
Congo	A_G09			1.715	0	0.561	2.709	0
Congo	A_G10			1.752	0	24.832	0.571	0.754
Congo	A_G11			0.101	0.176	0.006	0.207	0.065
Congo	A_G12			0.539	0.216	0.192	0.17	0
Congo	A_H01			41.501	0.037	4.984	0.064	0.048
Congo	A_H02			0.071	1.626	0.029	0	0.095
Congo	A_H03			0.201	0.051	0.007	0	0.029
Congo	A_H04			13.928	0.891	9.602	0	2.071
Congo	A_H05			12.324	0.745	5.047	0.289	0.425
Congo	A_H06			0.256	0.338	2.485	0	0.034
Congo	A_H07			3.581	0.176	9.462	1.033	5.561
Congo	A_H08			0.24	0.338	0.068	0.017	2.979
Congo	A_H09			0.455	0.164	5.837	0.097	0.073
Congo	A_H10			0.242	0.245	6.423	0.08	0.101
Congo	A_H11			0.103	0.343	0.083	0	0.041
Congo	A_H12			2.75	0.995	0.123	0.258	0.203
Congo	B_A01			0.142	0.08	0.206	0	0
Congo	B_A02			1.109	0.076	0.307	0	0.044
Congo	B_A03			0.397	0.306	0.049	0	0.048
Congo	B_A04			0.104	0	0.185	2.608	0.034
Congo	B_A05			0.364	0.209	29.813	0.259	24.554
Congo	B_A06			0.393	0.079	0.03	0.201	0
Congo	B_A07			0.173	0.243	0.142	3.111	0.069
Congo	B_A08			0.059	0.085	0.126	0.026	0.056
Congo	B_A09			1.663	0.121	0	0	0
Congo	B_A10			0.027	0.045	0.048	0	0.22
Congo	B_A11			0.022	0.394	0	0.01	0.043
Congo	B_A12			1.257	0.061	0.098	1.293	0.066
Congo	B_B01			0.313	0.692	0.1	0.046	0.136
Congo	B_B02			0.089	0.585	0	0.069	0.05
Congo	B_B03			0.161	0.602	0.003	0.026	0.092
Congo	B_B04			0.169	0.035	0	0.019	0.086
Congo	B_B05			7.413	0.15	0.045	0	0
Congo	B_B06			0.052	0.68	0.016	0.127	0.013
Congo	B_B07			12.357	0.079	0.126	0.028	3.87
Congo	B_B08			2.634	0.117	30.242	0.146	0.465
Congo	B_B09			0.812	1.651	0.352	0.103	0.018
Congo	B_B10			0.147	0.135	0.039	0.305	0.086
Congo	B_B11			0.148	0.037	0	0.046	0
Congo	B_B12			0.106	0.316	0.007	0.021	0.031
Congo	B_C01			40.099	0.147	0.714	0.074	0.431
Congo	B_C02			0.158	0.286	0.375	0.012	0.003
Congo	B_C03			0.247	0.095	46.035	0.012	0
Congo	B_C04			0.099	0.036	0.004	0.091	0.061
Congo	B_C05			0.841	0.042	0.31	0	0.16
Congo	B_C06			0.03	0.17	0.04	0.202	0.004
Congo	B_C07			1.426	0.446	0.404	0.005	1.777
Congo	B_C08			17.335	0.441	0.511	0.088	0.087
Congo	B_C09			0.039	0.141	0.329	0.02	0.554
Congo	B_C10			0.073	0.349	0.027	0.144	0
Congo	B_C11			0.965	0.324	0	0.625	0
Congo	B_C12			0.187	0.696	0.115	0.012	0
Congo	B_D01			34.216	0.395	0.125	0	0.066
Congo	B_D02			0.223	0.265	0.211	0.06	0.104
Congo	B_D03			1.132	1.574	2.248	1.092	0.102
Congo	B_D04			0.086	0.105	23.869	0.059	0.23
Congo	B_D05			0.119	0.039	0	0.117	0.268
Congo	B_D06			0.771	0.014	0.067	0.089	1.617
Congo	B_D07			0.099	0.137	0.111	0	0.07
Congo	B_D08			0.06	0.063	0.734	0.003	0.056
Congo	B_D09			0.464	0.531	0.11	0.274	0.024
Congo	B_D10			0.15	0.055	0	0.028	0.734
Congo	B_D11			0.068	0.263	0.113	0.158	0.064
Congo	B_D12			0.136	0.052	0.269	0.329	0.174
Congo	B_E01			0.309	0.958	1.507	0.69	0.067
Congo	B_E02			0.046	21.036	0	0.183	1.014
Congo	B_E03			2.514	0.201	0.028	0.064	0.049
Congo	B_E04			0.952	0.207	0.019	0.029	0.466
Congo	B_E05			0.415	0.106	0.14	0.084	0.074
Congo	B_E06			0.576	0.531	0.124	0.017	0.085
Congo	B_E07			0.299	0.023	0.069	0.113	0.015
Congo	B_E08			0.122	0.153	0.206	0	0.011
Congo	B_E09			0.029	0.042	0.107	0	0.124
Congo	B_E10			0.061	0.04	0.176	0.42	0.18
Congo	B_E11			0.772	0.121	0.103	0.015	1.355
Congo	B_E12			0.313	0.711	0.221	0.106	0.056
Congo	B_F01			0.463	0.163	0.104	0	0.179
Congo	B_F02			0.34	0.169	0.14	0.088	0.143
Congo	B_F03			0.049	0.059	0.33	0.095	0
Congo	B_F04			0.069	0.09	0.206	0	0.186
Congo	B_F05			0.337	0.138	0.127	0.011	1.097
Congo	B_F06			3.587	22.439	11.343	1.865	0
Congo	B_F07			0.117	0.076	0.015	0.036	0.057
Congo	B_F08			0.016	0.148	0.472	3.314	0
Congo	B_F09			0.052	0.095	0	0.304	0
Congo	B_F10			1.129	0.094	0	0.053	0.126
Congo	B_F11			0.119	0.074	0.138	1.73	0.545
Congo	B_F12			0.417	0.013	46.871	0.03	0
Congo	B_G01			0.147	0.148	0.692	0	0.029
Congo	B_G02			0.055	0.059	0.072	0.149	0.699
Congo	B_G03			0.061	0.109	0.417	0.117	0
Congo	B_G04			0.243	1.38	0.047	0.083	0
Congo	B_G05			0.032	0.174	0.271	0.082	0.3
Congo	B_G06			1.177	0.068	0.01	0.001	0.11
Congo	B_G07			0.044	0.051	3.881	0.083	0
Congo	B_G08			0.867	0.166	0.761	0	0.014
Congo	B_G09			0.194	0.021	0	0.113	0
Congo	B_G10			0.148	0.101	0.121	0.37	0.609
Congo	B_G11			1.254	0.071	0.377	0.079	0.086
Congo	B_G12			1.024	0.025	0	0.028	0.082
Congo	B_H01			0.278	6.203	0.095	0.158	0.118
Congo	B_H02			0.09	0.647	0.136	0.121	0.152
Congo	B_H03			1.807	0.222	0.106	0.116	0
Congo	B_H04			6.773	0.077	0.141	0.059	0.021
Congo	B_H05			0.976	0.642	0	0.021	0.139
Congo	B_H06			10.41	0.154	0	3.497	0.307
Congo	B_H07			0.107	0.112	0.127	0	0
Congo	B_H08			0.141	0.103	0.08	0.293	0.091
Congo	B_H09			0.63	0.606	0.149	0	0.17
Congo	B_H10			0.019	0.149	0.13	0.063	0.395
Congo	B_H11			0.214	0.374	3.97	0	0.22
Congo	B_H12			0.092	0.092	0.043	0.167	0.393
Congo	C_A01			0.066	0.083	0.1	0.044	0.074
Congo	C_A02			1.178	0.052	0.306	0.056	0.088
Congo	C_A03			0.879	0.046	0.166	0.06	0
Congo	C_A04			0.047	0.131	0.149	0.002	0.12
Congo	C_A05			0.43	0.034	0.114	0.122	0.122
Congo	C_A06			0.048	0.139	0.128	0.076	0
Congo	C_A07			8.507	1.063	4.923	0.04	1.99
Congo	C_A08			0.805	0.245	0.714	0.048	0.242
Congo	C_A09			4.771	0.18	0.461	0.096	0.323
Congo	C_A10			0.14	0.026	2.552	0	0
Congo	C_A11			0.026	0.042	0	0.028	0.006
Congo	C_A12			0.075	0.181	2.339	0.099	1.36
Congo	C_B01			0.161	1.784	0.861	0.256	0.057
Congo	C_B02			0.582	0.141	0.167	0.04	0.04
Congo	C_B03			0.071	0.025	0.022	0.077	0.012
Congo	C_B04			0.103	0.115	0.982	0.02	0.038
Congo	C_B05			0.105	0.094	0.104	0	0.03
Congo	C_B06			0.32	0.053	0.336	0.03	0.06
Congo	C_B07			0.953	0.245	1.444	0	0.021
Congo	C_B08			1.717	0.077	0.033	0	0.061
Congo	C_B09			0.085	0.046	0.092	0.042	0
Congo	C_B10			0.193	0.303	0.161	0	0.152
Congo	C_B11			0.733	0.098	0	0	0
Congo	C_B12			0.103	0.138	2.794	0.137	0.279
Congo	C_C01			0.534	0.134	0.027	0.019	0.242
Congo	C_C02			2.867	0.087	18.989	0.15	0
Congo	C_C03			0.713	0.072	0.329	0	0.072
Congo	C_C04			0.157	0.079	0	0.037	0.057
Congo	C_C05			0.056	0.082	0.049	1.203	0.273
Congo	C_C06			0.85	0.426	43.277	0	0.114
Congo	C_C07			0.595	0.181	0.018	0.113	0.037
Congo	C_C08			0.14	0.166	43.399	0	0
Congo	C_C09			0.071	0.13	0.052	0.293	0.014
Congo	C_C10			0.183	0.046	0.087	1.66	0.184
Congo	C_C11			0.067	0.182	0.189	0.136	0.083
Congo	C_C12			0.903	0.286	0	0.242	0.015
Congo	C_D01			0.079	0.165	0.363	0.095	0.227
Congo	C_D02			17.529	0.045	0.047	0	0
Congo	C_D03			0.091	0.068	0.056	0.117	0.028
Congo	C_D04			0.596	0.406	0.714	0.121	0.066
Congo	C_D05			0.059	0.109	0.086	0.255	0.09
Congo	C_D06			0.044	0.054	0.311	0.054	0.082
Congo	C_D07			0.234	0.087	0.007	0.003	0
Congo	C_D08			0.064	0.02	0.095	0.043	0.097
Congo	C_D09			1.273	0.097	0.341	0.254	0.107
Congo	C_D10			1.421	0.276	0.001	0	0.5
Congo	C_D11			0.057	0.824	0.726	0.114	0.994
Congo	C_D12			0.107	0.048	0.136	0	0.043
Congo	C_E01			0.085	0.087	0.365	0.082	0
Congo	C_E02			1.462	0.069	0.965	0	0.179
Congo	C_E03			0.167	0.036	0.056	0.012	0.088
Congo	C_E04			0.354	0.033	0.196	0.031	0.012
Congo	C_E05			1.575	0.773	3.316	0.12	0.094
Congo	C_E06			0.001	0.941	0	0.029	0.067
Congo	C_E07			0.188	0.065	0	0.196	0
Congo	C_E08			2.091	0.733	0.09	0.074	0.04
Congo	C_E09			0.016	0.087	0.116	0.093	0.296
Congo	C_E10			1.865	0.906	0.094	0	0.086
Congo	C_E11			2.204	0.407	0.017	0.077	1.24
Congo	C_E12			0.134	0.015	0.2	0.299	0.09
Congo	C_F01			0.294	0.334	0.23	0	0.113
Congo	C_F02			33.528	0.162	0.495	0.15	2.657
Congo	C_F03			0.183	0.059	0.25	0.069	0.156
Congo	C_F04			1.812	0.841	4.234	0	1.911
Congo	C_F05			1.386	0.178	2.263	0	3.948
Congo	C_F06			0.09	0.377	0.052	0.102	3.067
Congo	C_F07			4.71	0.023	0.325	0.068	0.054
Congo	C_F08			0.026	0.04	0	0	0.06
Congo	C_F09			1.583	0.101	0.081	0.014	0
Congo	C_F10			0.699	0.211	0.073	0.024	0.444
Congo	C_F11			0.206	0.137	0.168	0.292	0.065
Congo	C_F12			2.074	0.108	0.112	0.239	0.014
Congo	C_G01			0.052	0.157	0.036	0.093	0.071
Congo	C_G02			0.059	0.951	0.07	0.07	0.022
Congo	C_G03			0.223	0.127	0.014	0.054	0.097
Congo	C_G04			0.222	0.087	1.692	0.049	0
Congo	C_G05			0.206	0.045	0.072	0	0.219
Congo	C_G06			2.68	0.076	0	0	0.905
Congo	C_G07			0.106	0.023	0	0.095	0
Congo	C_G08			36.641	0.927	0.14	0.04	0.081
Congo	C_G09			0.098	0.087	0.06	0.1	0.906
Congo	C_G10			0.598	0.125	0.086	0.114	0.059
Congo	C_G11			0.575	0.049	1.384	0.092	0.084
Congo	C_G12			18.577	0.557	0.181	0.122	0
Congo	C_H01			0.553	0.085	2.462	0.055	0.091
Congo	C_H02			0.239	0.052	0.111	0	0
Congo	C_H03			0.141	0.096	0.027	0.08	0.053
Congo	C_H04			0.653	2.5	12.898	0.078	19.388
Congo	C_H05			4.687	0.095	0.196	0.143	0.108
Congo	C_H06			0.951	0.06	0.215	0	0.107
Congo	C_H07			0.566	2.36	0.194	0.132	1.825
Congo	C_H08			31.586	0.033	0	0.169	0.116
Congo	C_H09			0.862	0.462	73.286	0	0
Congo	C_H10			0.058	0.036	4.833	0.195	0
Congo	C_H11			0.296	0.014	0	0	0.027
Congo	C_H12			1.88	0.065	0.006	0.056	0.07
Congo	D_A01			0.104	0.567	0.01	0	0.008
Congo	D_A02			0.498	0.556	0.34	0	0.109
Congo	D_A03			1.874	0.153	2.501	0	0.101
Congo	D_A04			0.255	0.269	0.355	0.054	0.204
Congo	D_A05			2.658	0.109	0.086	0	0.122
Congo	D_A06			1.019	0.132	0.455	0	0.027
Congo	D_A07			1.243	0.614	0.188	0.162	0
Congo	D_A08			1.272	0.247	0.061	0.068	0.423
Congo	D_A09			0.337	0.259	22.045	0.233	0.143
Congo	D_A10			0.525	0.339	1.28	0.043	0.587
Congo	D_A11			0.734	0.073	0.496	0.291	0
Congo	D_A12			0.657	0.199	0.522	0.041	0.096
Congo	D_B01			1.546	0.149	71.691	0.41	0
Congo	D_B02			0.136	0.068	0.021	0.109	0.047
Congo	D_B03			0.373	0.073	0.072	0.03	0.061
Congo	D_B04			0.499	0.196	0.506	0.102	0.006
Congo	D_B05			0.925	0.242	0.232	0.015	0.045
Congo	D_B06			0.217	0.373	0.216	0.046	0.082
Congo	D_B07			0.866	0.1	0.142	0.091	0.549
Congo	D_B08			0.195	0.146	0.062	0.196	0.002
Congo	D_B09			0.33	0.075	0.741	0.041	0.26
Congo	D_B10			0.792	0.943	0.337	0	0.433
Congo	D_B11			0.685	0.777	0.47	0.111	0.075
Congo	D_B12			0.219	18.992	0.514	0.023	0.105
Congo	D_C01			0.19	0.132	7.907	0.245	0.808
Congo	D_C02			0.122	0.168	0.275	0	0.097
Congo	D_C03			0.574	1.539	0.649	0.042	5.023
Congo	D_C04			0.226	0.171	0.468	0.064	0.159
Congo	D_C05			0.97	0.235	27.785	0.064	0.239
Congo	D_C06			6.811	0.042	0.142	0.148	0
Congo	D_C07			1.292	0.125	0.042	0.289	0.09
Congo	D_C08			1.333	0.095	0.233	0.019	0.124
Congo	D_C09			6.011	0.333	0.031	0.072	0.263
Congo	D_C10			0.453	0.569	0.158	0	0.227
Congo	D_C11			1.567	0.076	0	0.082	0.406
Congo	D_C12			0.823	0.29	0.657	0.113	0.111
Congo	D_D01			0.798	0.973	0.203	0.051	0.144
Congo	D_D02			3.125	0.097	0.613	0.017	0.441
Congo	D_D03			0.637	0.044	4.323	0.039	0.06
Congo	D_D04			1.098	0.067	0.074	0.125	0.258
Congo	D_D05			4.203	0.105	0.434	0.224	0.212
Congo	D_D06			0.111	0.216	0.031	0	0.111
Congo	D_D07			0.494	0.866	0.113	0	0.897
Congo	D_D08			6.419	0.119	0.351	0.14	0.917
Congo	D_D09			0.413	0.983	0.045	0.115	0
Congo	D_D10			2.118	0.238	1.164	0.129	0.237
Congo	D_D11			0.277	0.559	0.262	0.321	0.145
Congo	D_D12			3.026	0.774	0.072	0.348	1.616
Congo	D_E01			0.205	0.165	0.64	0.123	0.628
Congo	D_E02			0.215	0.197	0.752	0	0
Congo	D_E03			3.178	0.112	0.292	1.799	0.492
Congo	D_E04			6.836	0.07	0.444	0.191	0.063
Congo	D_E05			1.217	0.384	12.463	0.078	22.929
Congo	D_E06			0.251	0.382	0.058	0	0.008
Congo	D_E07			0.174	0.17	0.015	0.037	0.007
Congo	D_E08			1.431	0.049	0.109	0.619	0.032
Congo	D_E09			1.005	0.29	0.095	0.047	0
Congo	D_E10			0.545	0.237	3.991	0	0.222
Congo	D_E11			0.244	0.162	0.527	0.237	0.131
Congo	D_E12			0.103	0.261	2.871	0.086	1.652
Congo	D_F01			1.066	0.171	0.735	0.724	5.643
Congo	D_F02			2.156	0.156	0	0.172	0
Congo	D_F03			0.567	0.185	0.193	0.047	0.089
Congo	D_F04			0.484	0.118	0.527	0	0.022
Congo	D_F05			0.703	0.303	2.136	0	0
Congo	D_F06			0.116	0.202	0	0.246	0.165
Congo	D_F07			0.002	0.091	0.12	0.114	0.023
Congo	D_F08			0.261	0.221	0.389	0.019	0.986
Congo	D_F09			0.25	0.113	3.428	0.061	0.088
Congo	D_F10			0.22	0.179	1.308	0.037	0.12
Congo	D_F11			0.108	0.234	0.198	0.091	0.321
Congo	D_F12			0.322	0.238	0.344	0.248	0.067
Congo	D_G01			0.405	0.246	17.327	0.082	5.472
Congo	D_G02			0.105	0.471	1.955	0.068	0.288
Congo	D_G03			0.819	0.119	1.449	0	0.736
Congo	D_G04			0.999	0.126	0.239	0.067	0.047
Congo	D_G05			0.263	0.175	0.347	0.043	0.059
Congo	D_G06			0.374	0.103	0.19	0	0.099
Congo	D_G07			11.586	0.146	0.186	1.343	0.168
Congo	D_G08			0.08	0.184	0.049	0	0.069
Congo	D_G09			0.16	0.08	0.235	0.211	0.286
Congo	D_G10			2.459	0.79	3.371	0.235	0.379
Congo	D_G11			1.343	0.161	0.18	0.167	0.07
Congo	D_G12			0.585	0.113	0.597	0	0.299
Congo	D_H01			0.459	0.036	0	0	0.036
Congo	D_H02			0.191	0.026	0.27	0.055	0.585
Congo	D_H03			0.403	0.056	0.23	0	1.432
Congo	D_H04			0.214	0.056	0.149	0.067	0.32
Congo	D_H05			0.133	0.064	0.418	0.094	0.16
Congo	D_H06			0.128	0.053	0.163	0	0.235
Congo	D_H07			6.862	0.057	0.157	0	0.758
Congo	D_H08			0.083	0.043	0.342	0.007	0
Congo	D_H09			0.505	0.086	0.223	0.076	0.076
Congo	D_H10			0.06	0.027	3.645	0.098	0.179
Congo	D_H11			0.049	0.038	0.33	0	0.083
Congo	D_H12			0.087	0.074	0.031	0	0.106
Congo MPL	A_A01			0.058	0.031	0.015	0	0.114
Congo MPL	A_A02			0.121	0.123	1.581	0.056	0
Congo MPL	A_A03			1.04	0.41	31.467	0.042	5.823
Congo MPL	A_A04			0.034	0.116	0.106	0.051	0.114
Congo MPL	A_A05			0.016	0.147	0.218	0.092	0.145
Congo MPL	A_A06			0.029	0.036	0.171	0.1	0.118
Congo MPL	A_A07			0.144	0.105	36.772	0.168	0.012
Congo MPL	A_A08			0.095	0.072	0	0.011	0.001
Congo MPL	A_A09			0.11	0.119	0.042	0.107	0
Congo MPL	A_A10			0.126	0.069	0.067	0.218	0.006
Congo MPL	A_A11			0.038	21.011	0.284	0.168	31.876
Congo MPL	A_A12			0.017	0.124	0.167	0	0.027
Congo MPL	A_B01			0.029	0.089	0.191	0.004	0
Congo MPL	A_B02			0.052	0.144	6.118	0.08	0.141
Congo MPL	A_B03			0.809	0.072	3.019	0.278	0.111
Congo MPL	A_B04			0.1	0.049	0.333	0.098	0
Congo MPL	A_B05			0.06	0.149	0.472	0.031	0
Congo MPL	A_B06			0.037	0.068	0.46	0.108	0.105
Congo MPL	A_B07			0.057	0.06	38.181	0.17	0.135
Congo MPL	A_B08			0.101	0.106	0.042	0.062	0.009
Congo MPL	A_B09			0.065	0.775	0.081	0.05	0
Congo MPL	A_B10			0.037	0.045	0.177	0.012	0.005
Congo MPL	A_B11			0.016	8.936	0.366	1.707	31.844
Congo MPL	A_B12			0.017	0.049	0.398	0	0.116
Congo MPL	A_C01			46.837	0.377	36.088	5.203	0.034
Congo MPL	A_C02			0.047	0.042	0.097	0.112	0
Congo MPL	A_C03			0.143	0.045	0.2	0	0
Congo MPL	A_C04			0.033	0.053	0.143	0	0.077
Congo MPL	A_C05			0.057	0.074	0.064	0.054	0
Congo MPL	A_C06			1.703	2.037	10.037	0.122	4.654
Congo MPL	A_C07			0.076	0.032	0.156	0	0
Congo MPL	A_C08			0.05	0.091	0.166	0.021	0.014
Congo MPL	A_C09			0.038	0.141	0.286	0.001	0.078
Congo MPL	A_C10			0.083	0.019	0.339	0.145	0.176
Congo MPL	A_C11			0.223	0.053	69.686	0.015	0.169
Congo MPL	A_C12			0.067	0.029	0.481	2.176	11.07
Congo MPL	A_D01			35.312	0.405	20.663	2.562	0.051
Congo MPL	A_D02			0.44	0.108	0.075	0.185	0.03
Congo MPL	A_D03			0.073	0.067	0.077	0.944	0.058
Congo MPL	A_D04			0.067	0.044	0.899	0.047	0.061
Congo MPL	A_D05			0.023	0.069	0.185	0.322	0.003
Congo MPL	A_D06			0.154	0.169	2.048	0	0.084
Congo MPL	A_D07			0.116	0.039	0.364	0.069	0.026
Congo MPL	A_D08			0.039	0.114	0.026	0.005	0.122
Congo MPL	A_D09			0.165	0.081	0.002	0.22	0
Congo MPL	A_D10			0.095	0.125	0.184	0.136	0.155
Congo MPL	A_D11			0.07	0.138	72.974	0.007	0.096
Congo MPL	A_D12			0.081	0.073	3.116	0.07	12.793
Congo MPL	A_E01			0.136	0.097	0.296	0.158	0.134
Congo MPL	A_E02			0.166	0.048	3.05	0.053	0.001
Congo MPL	A_E03			0.128	0.031	0.265	0	0.069
Congo MPL	A_E04			0.391	0.071	0.057	2.098	0.114
Congo MPL	A_E05			0.058	0.092	0	0	0
Congo MPL	A_E06			0.027	0.029	0.227	0	0.1
Congo MPL	A_E07			0.072	0.074	0.122	0.06	0
Congo MPL	A_E08			0.776	0.077	0	0.067	0.119
Congo MPL	A_E09			0.088	0.047	0.213	0.045	0.009
Congo MPL	A_E10			0.141	0.123	0.116	0.056	0.094
Congo MPL	A_E11			0.048	0.045	4.815	0.149	0.2
Congo MPL	A_E12			0.111	0.389	9.63	16.006	0.002
Congo MPL	A_F01			0.409	0.121	1.437	0.005	0.153
Congo MPL	A_F02			0.042	0.038	1.115	0.017	0.122
Congo MPL	A_F03			0.086	0.026	2.485	0.062	0.066
Congo MPL	A_F04			0.042	0.109	0.077	0.069	0.098
Congo MPL	A_F05			0.036	0.138	0.078	0.023	0.025
Congo MPL	A_F06			0.025	0.064	0.353	0.196	0.028
Congo MPL	A_F07			0.061	0.105	0	0.139	0.137
Congo MPL	A_F08			9.816	0.422	0.186	2.244	0.008
Congo MPL	A_F09			0.076	0.053	0.009	0	0.182
Congo MPL	A_F10			0.018	0.064	0.524	0.176	0.036
Congo MPL	A_F11			0.036	1.48	4.553	0.037	0.246
Congo MPL	A_F12			0.014	0.171	12.117	18.098	0.317
Congo MPL	A_G01			5.37	0.126	26.402	0.206	0.083
Congo MPL	A_G02			0.109	0.082	0.65	0.033	0.029
Congo MPL	A_G03			0.078	0.159	1.996	0.117	0.049
Congo MPL	A_G04			0.029	0.094	0.01	0.172	0.018
Congo MPL	A_G05			0.054	0.128	0.134	0.152	0.099
Congo MPL	A_G06			0.11	0.027	0.671	0	0.209
Congo MPL	A_G07			0.1	0.156	0	0.072	0.112
Congo MPL	A_G08			0.071	0.043	4.792	0	0.088
Congo MPL	A_G09			0.074	0.159	0.459	0	0.055
Congo MPL	A_G10			0.012	0.059	8.946	0	0.168
Congo MPL	A_G11			0.06	0.058	0.759	0.03	0.083
Congo MPL	A_G12			0.037	0.081	0.49	0	0.055
Congo MPL	A_H01			0.113	0.12	28.45	0.09	0.189
Congo MPL	A_H02			0.071	0.053	0.254	0.217	0
Congo MPL	A_H03			0.021	0.058	0.242	0.096	0.072
Congo MPL	A_H04			0.051	0.059	0.233	0.049	0.094
Congo MPL	A_H05			0.103	0.083	0.095	0.02	0.11
Congo MPL	A_H06			0.222	0.082	0.044	0.219	0.195
Congo MPL	A_H07			0.079	0.031	0.054	0.03	0.154
Congo MPL	A_H08			0.035	0.058	0.007	0	0.138
Congo MPL	A_H09			0.075	0.085	0.067	0.127	0.13
Congo MPL	A_H10			0.045	0.057	3.399	0	0
Congo MPL	A_H11			0.045	0.054	0.171	0.049	0.026
Congo MPL	A_H12			0.067	0.028	0.068	0.063	0.046
Congo MPL	B_A01			0.189	0.118	0.722	0.13	0.087
Congo MPL	B_A02			10.842	0.133	13.384	0.079	0.677
Congo MPL	B_A03			40.687	0.262	22.944	1.591	0.412
Congo MPL	B_A04			0.091	0.07	0.559	0	0.13
Congo MPL	B_A05			2.24	0.015	0.134	0.017	0.11
Congo MPL	B_A06			0.041	0.119	71.111	0	0.131
Congo MPL	B_A07			0.091	0.038	0.249	0.049	0.052
Congo MPL	B_B01			0.179	0.086	5.214	0.194	0.168
Congo MPL	B_B02			10.453	0.089	18.965	0.007	1.298
Congo MPL	B_B03			34.667	3.726	29.303	3.712	0.288
Congo MPL	B_B04			0.046	0.099	0.162	0.08	0.003
Congo MPL	B_B05			0.077	0.096	0.115	0	0.211
Congo MPL	B_B06			0.068	0.037	67.692	0.059	0.19
Congo MPL	B_B07			0.039	0.055	0.102	0.142	0.051
Congo MPL	B_C01			22.578	0.477	0.283	4.401	0
Congo MPL	B_C02			0.345	0.068	31.851	0.039	0.506
Congo MPL	B_C03			2.141	0.234	35.439	0.027	0.053
Congo MPL	B_C04			13.169	0.568	0.181	0.63	0
Congo MPL	B_C05			0.228	0.059	0.328	0.041	0.014
Congo MPL	B_C06			0.146	0.133	0.143	0.089	0.334
Congo MPL	B_C07			0.165	0.192	0.066	0.054	2.686
Congo MPL	B_D01			6.465	0.056	0	2.428	0
Congo MPL	B_D02			0.08	0.134	38.17	0.131	0.462
Congo MPL	B_D03			1.95	0.039	30.223	0.149	0.036
Congo MPL	B_D04			14.492	0.558	0	0.209	0.022
Congo MPL	B_D05			0.136	0.09	0.803	0.092	0
Congo MPL	B_D06			0.072	0.094	0.738	0.151	5.537
Congo MPL	B_D07			0.111	0.014	1.051	0.029	0.19
Congo MPL	B_E01			0.405	0.068	13.766	0	3.905
Congo MPL	B_E02			0.343	0.061	1.599	0.064	0.024
Congo MPL	B_E03			0.058	0.041	0.619	0.187	0.262
Congo MPL	B_E04			0.084	0.091	0.332	0.145	0.125
Congo MPL	B_E05			0.111	0.037	0.153	0	0
Congo MPL	B_E06			0.158	0.088	9.402	0.424	0.275
Congo MPL	B_E07			0.102	0.04	27.448	0.095	0.258
Congo MPL	B_F01			0.226	0.06	11.344	0.063	3.044
Congo MPL	B_F02			1.328	0.039	2.396	0.004	0.263
Congo MPL	B_F03			0.07	0.114	0.638	0.023	0.123
Congo MPL	B_F04			0.036	0.041	0.102	0.072	0
Congo MPL	B_F05			0.04	0.091	0.039	0	0.057
Congo MPL	B_F06			0.081	0.036	6.437	1.036	0
Congo MPL	B_F07			0.296	0.121	27.778	0.066	0.329
Congo MPL	B_G01			0	1.753	4.24	3.088	0
Congo MPL	B_G02			0.731	0.104	5.077	0.23	0.04
Congo MPL	B_G03			1.38	0.057	54.758	0.273	0
Congo MPL	B_G04			0.091	0.088	0.132	0.026	0.018
Congo MPL	B_G05			0.165	19.614	0.236	0	37.26
Congo MPL	B_G06			9.745	0.223	0	1.914	0
Congo MPL	B_G07			0.038	0.068	0.165	0.083	0.058
Congo MPL	B_H01			0.043	0.386	1.827	0.961	0
Congo MPL	B_H02			0.094	0.036	3.052	0	0.019
Congo MPL	B_H03			0.483	0.167	48.949	0.028	0.241
Congo MPL	B_H04			0.114	0.071	0.159	0	0.102
Congo MPL	B_H05			0.049	24.86	0.327	0.09	38.298
Congo MPL	B_H06			10.626	0.31	0.088	1.194	0.125
Congo MPL	B_H07			0.301	0.121	0.048	0	0.141

## Sheet: Cameroun
Pays	Puits	Year of Sampling	Age	Sexe	N	S1	S2	RBD	NTD
CAMEROUN	A_A01	2018	46	F	0.628	0.241	1.239	1.4	0.298
CAMEROUN	A_A02	2018	69	F	1.326	0.091	38.338	0	1.146
CAMEROUN	A_A03	2018	47	F	2.392	0.235	0.089	0.271	0.473
CAMEROUN	A_A04	2018	43	M	3.371	0.529	0.126	0.209	0.172
CAMEROUN	A_A05	2018	62	F	5.09	0.545	2.735	0.076	0.049
CAMEROUN	A_A06	2018	54	F	9.042	47.283	51.568	0.013	0
CAMEROUN	A_A07	2018	47	F	0.662	0.675	2.184	0	0.289
CAMEROUN	A_A08	2018	51	M	5.93	0.949	12.57	0.597	0.368
CAMEROUN	A_A09	2018	57	M	1.256	0.466	1.594	0.564	0.35
CAMEROUN	A_A10	2018	64	F	1.126	0.174	10.774	0.134	0.446
CAMEROUN	A_A11	2018	68	F	0.272	0.207	1.176	0	0.686
CAMEROUN	A_A12	2018	41	F	0.145	0.046	0.911	0	0
CAMEROUN	A_B01	2018	43	F	0.594	0.061	3.183	0	0.493
CAMEROUN	A_B02	2018	49	F	0.217	0.009	1.67	0.423	0.693
CAMEROUN	A_B03	2018	40	F	3.037	1.207	11.723	0	0.35
CAMEROUN	A_B04	2018	52	F	0.037	0.076	40.705	2.373	0.036
CAMEROUN	A_B05	2018	60	M	3.589	0.236	1.446	0.181	0.076
CAMEROUN	A_B06	2018	42	M	0.259	0.57	6.601	0.08	1.574
CAMEROUN	A_B07	2018	44	F	0.089	0.035	0.614	0	0.023
CAMEROUN	A_B08	2018	72	F	3.494	4.25	30.206	1.457	5.591
CAMEROUN	A_B09	2018	51	F	0.207	0.595	0.329	0.097	0.03
CAMEROUN	A_B10	2018	63	F	0.26	0.151	0.63	0.023	0.322
CAMEROUN	A_B11	2018	55	F	0	0	0	0	0
CAMEROUN	A_B12	2018	56	M	0.384	0.274	0.064	0	0
CAMEROUN	A_C01	2018	46	M	0.32	0.217	1.884	0.167	1.128
CAMEROUN	A_C02	2018	63	F	4.668	3.656	22.206	10.49	0.049
CAMEROUN	A_C03	2018	67	F	0.442	0.863	18.663	0.141	0.195
CAMEROUN	A_C04	2018	43	F	0.538	0.29	0.116	0.176	0.117
CAMEROUN	A_C05	2018	63	F	0.631	0.381	40.172	0.998	0.372
CAMEROUN	A_C06	2018	42	F	1.059	2.48	5.27	0.347	0.306
CAMEROUN	A_C07	2018	56	F	8.038	0	0.742	0.07	0.15
CAMEROUN	A_C08	2018	56	F	0.949	0.431	19.564	0.069	0.358
CAMEROUN	A_C09	2018	53	F	1.254	23.927	5.673	0.264	7.759
CAMEROUN	A_C10	2018	43	F	0.01	0	0.727	0	0
CAMEROUN	A_C11	2018	41	F	1.117	0.438	37.188	0.08	0.029
CAMEROUN	A_C12	2018	44	F	0.113	0.12	0	0.363	0.01
CAMEROUN	A_D01	2018	45	F	2.247	19.531	6.734	0.023	3.597
CAMEROUN	A_D02	2018	57	M	0.167	0.237	0.884	0.292	2.909
CAMEROUN	A_D03	2018	42	M	1.031	0.305	0.779	0	1.986
CAMEROUN	A_D04	2018	55	F	3.881	0.287	1.391	0.025	0.252
CAMEROUN	A_D05	2018	43	F	0.23	1.32	1.299	0	0.089
CAMEROUN	A_D06	2018	72	F	0.375	0.888	0.97	0	0.095
CAMEROUN	A_D07	20 18	55	F	0.176	0.1	3.392	0.48	0.337
CAMEROUN	A_D08	2018	42	M	0.891	0.836	0	1.28	0
CAMEROUN	A_D09	2018	60	M	1.653	0.432	0.327	1.839	0.622
CAMEROUN	A_D10	2018	42	F	3.453	0.292	15.422	0.354	0.393
CAMEROUN	A_D11	2018	45	F	0.388	1.214	0	1.648	1.244
CAMEROUN	A_D12	2018	55	F	1.159	0	0	0	0
CAMEROUN	A_E01	2018	49	F	2.519	0.272	59.666	0	0.684
CAMEROUN	A_E02	2018	44	F	3.439	0.378	18.327	0	0.362
CAMEROUN	A_E03	2018	51	M	0.298	1.305	0.68	3.497	0
CAMEROUN	A_E04	2018	61	M	0.19	0.595	33.167	0.097	7.583
CAMEROUN	A_E05	2018	46	F	0.545	0.07	1.263	0.459	10.613
CAMEROUN	A_E06	2018	44	F	0.5	0.208	1.443	0.317	0.272
CAMEROUN	A_E07	2018	44	M	0.45	0.112	0.106	0	0.424
CAMEROUN	A_E08	2018	65	F	0.533	0.318	3.283	0.062	4.238
CAMEROUN	A_E09	2018	47	F	16.356	0.491	1.548	0.519	0.842
CAMEROUN	A_E10	2018	57	F	2.625	0.356	2.278	0	0.335
CAMEROUN	A_E11	2018	57	F	1.176	0.234	5.172	0.429	0
CAMEROUN	A_E12	2018	49	F	5.882	4.57	2.829	0.396	0
CAMEROUN	A_F01	2018	46	F	3.322	0.171	1.216	0.036	0.218
CAMEROUN	A_F02	2018	60	M	7.691	1.562	6.851	0.679	0.544
CAMEROUN	A_F03	2018	49	F	28.387	0.603	0.05	0.318	0.33
CAMEROUN	A_F04	2018	61	F	5.618	0.377	0.638	0.438	0.623
CAMEROUN	A_F05	2018	59	F	0.125	0.306	5.093	0.401	0
CAMEROUN	A_F06	2018	44	F	3.241	2.832	8.652	0.71	0
CAMEROUN	A_F07	2018	55	M	1.656	33.984	19.032	1.368	10.002
CAMEROUN	A_F08	2018	46	F	0.8	0.196	1.637	2.105	0.486
CAMEROUN	A_F09	2018	51	M	0.167	0.116	1.286	0.025	0.06
CAMEROUN	A_F10	2018	59	F	0.698	0.184	0.765	0.155	0.352
CAMEROUN	A_F11	2018	56	F	0.049	0.224	7.64	0.032	0
CAMEROUN	A_F12	2018	64	F	0.279	0.19	1.35	6.551	0
CAMEROUN	A_G01	2018	52	F	1.281	0.102	1.496	0.095	0.011
CAMEROUN	A_G02	2018	53	M	1.177	3.284	15.276	0.657	30.941
CAMEROUN	A_G03	2018	51	M	0.516	2.414	4.224	0.219	0.089
CAMEROUN	A_G04	2018	44	M	0.215	0.144	4.849	0.146	0.579
CAMEROUN	A_G05	2018	56	F	0.6	0.179	0.483	0.071	0
CAMEROUN	A_G06	2018	50	F	1.16	1.744	1.876	0.242	0.592
CAMEROUN	A_G07	2018	43	M	0.262	0.46	0.273	0	0
CAMEROUN	A_G08	2018	43	F	0.494	0.421	4.008	0.099	0
CAMEROUN	A_G09	2018	44	F	0.281	0	0	0	0
CAMEROUN	A_G10	2018	50	M	0.435	0.306	0.765	0.022	0
CAMEROUN	A_G11	2018	45	F	0.133	0.18	1.996	0.199	0.333
CAMEROUN	A_G12	2018	45	F	27.594	0.146	5.476	0.116	2.061
CAMEROUN	A_H01	2018	42	M	0.672	41.123	0.347	0	70.372
CAMEROUN	A_H02	2018	47	F	0.148	0.08	0.511	0.032	0.325
CAMEROUN	A_H03	2018	51	F	0.867	0.152	1.692	0.482	0.285
CAMEROUN	A_H04	2018	63	M	0	0	0	0	0
CAMEROUN	A_H05	2018	47	F	0.289	0.147	0.844	0.042	0.002
CAMEROUN	A_H06	2018	52	M	0.8	0.282	4.432	0	0.367
CAMEROUN	A_H07	2018	59	M	0.152	0.053	0.116	0.003	0.144
CAMEROUN	A_H08	2018	68	M	0.087	0.048	0.128	0	0.485
CAMEROUN	A_H09	2018	40	F	0.19	0.838	0.706	0.007	0
CAMEROUN	A_H10	2018	60	F	2.093	0.123	0.041	0.007	0.003
CAMEROUN	A_H11	2018	41	F	0.304	0.138	0.007	0	8.759
CAMEROUN	A_H12	2018	45	F	0.465	1.66	0.602	0.059	0.283
CAMEROUN	B_A01	2019	56	F	0.269	0.832	1.919	0	1.316
CAMEROUN	B_A02	2019	49	F	3.147	0.091	0.033	0.022	0.106
CAMEROUN	B_A03	2019	41	M	1.553	0.323	0.644	0.165	0.314
CAMEROUN	B_A04	2019	52	M	0.5	0.105	0.569	1.459	0.348
CAMEROUN	B_A05	2019	40	F	0.461	1.043	0.94	0.403	0.281
CAMEROUN	B_A06	2019	41	F	0.504	0.077	24.427	0.007	0
CAMEROUN	B_A07	2019	63	M	7.097	0.063	1.672	0.246	0.249
CAMEROUN	B_A08	2019	59	F	2.952	0.315	2.282	0.211	0.143
CAMEROUN	B_A09	2019	41	F	0.304	0.158	0.159	3.882	0.416
CAMEROUN	B_A10	2019	58	F	1.233	0.419	0.332	2.121	0.16
CAMEROUN	B_A11	2019	75	M	1.968	0.471	0.311	0.049	0.207
CAMEROUN	B_A12	2019	85	F	15.289	0.211	7.464	0.155	0.017
CAMEROUN	B_B01	2019	42	F	0.242	14.022	1.558	6.97	19.989
CAMEROUN	B_B02	2019	54	M	2.521	0.297	1.366	0.327	0.016
CAMEROUN	B_B03	2019	41	F	3.637	0.694	0.315	0.386	0.283
CAMEROUN	B_B04	2019	47	F	1.411	2.426	7.432	1.896	0.427
CAMEROUN	B_B05	2019	48	M	0.255	0.328	1.431	0.09	0.222
CAMEROUN	B_B06	2019	50	F	2.442	0.394	0	0.719	0
CAMEROUN	B_B07	2019	44	M	0	0	0	0	0
CAMEROUN	B_B08	2019	53	F	2.799	0.045	3.422	0.09	0.952
CAMEROUN	B_B09	2019	48	F	1.899	0.375	0.147	0	0.392
CAMEROUN	B_B10	2019	41	M	1.742	0.79	0	1.2	0.32
CAMEROUN	B_B11	2019	52	F	0.183	0.144	0.656	0.313	0.195
CAMEROUN	B_B12	2019	48	F	1.499	0.352	3.487	0.597	0.09
CAMEROUN	B_C01	2019	51	M	2.793	0.155	1.996	0.165	0
CAMEROUN	B_C02	2019	62	F	10.05	0.14	37.149	0.35	0
CAMEROUN	B_C03	2019	45	M	0.247	0.281	0.054	0.327	0
CAMEROUN	B_C04	2019	64	F	3.789	0.004	0	0.446	0
CAMEROUN	B_C05	2019	49	F	1.068	0.306	0.229	6.707	0
CAMEROUN	B_C06	2019	63	M	0.186	0.301	1.144	0.71	0.083
CAMEROUN	B_C07	2019	58	F	1.963	0.756	47.019	0.508	0.382
CAMEROUN	B_C08	2019	68	M	8.31	0.585	0.131	0.649	0
CAMEROUN	B_C09	2019	42	M	17.631	0.062	3.611	0.622	0.364
CAMEROUN	B_C10	2019	47	F	0.237	0.078	0.999	0.004	0.018
CAMEROUN	B_C11	2019	48	F	35.608	0.332	1.469	3.572	0.013
CAMEROUN	B_C12	2019	46	F	0.495	0.344	1.262	0.244	0.089
CAMEROUN	B_D01	2019	44	F	19.787	1.407	17.823	0	1.795
CAMEROUN	B_D02	2019	43	F	0.153	0.11	0.106	0.114	0.066
CAMEROUN	B_D03	2019	52	F	0	4.313	0	0	0
CAMEROUN	B_D04	2019	64	F	3.327	0.053	1.509	0.521	3.742
CAMEROUN	B_D05	2019	41	F	3.977	0.369	1.387	0.362	0.217
CAMEROUN	B_D06	2019	66	F	2.614	0.573	1.146	1.157	0.224
CAMEROUN	B_D07	2019	56	F	0.701	0.754	37.472	0	0.285
CAMEROUN	B_D08	2019	56	M	0.705	0.302	0	0.031	0.341
CAMEROUN	B_D09	2019	47	F	1.168	0.741	7.625	0	0.52
CAMEROUN	B_D10	2019	44	F	1.229	0.596	16.278	0	6.021
CAMEROUN	B_D11	2019	58	F	2.222	0.606	0.93	0.352	0.405
CAMEROUN	B_D12	2019	40	M	0.212	0.206	0.478	0.494	0
CAMEROUN	B_E01	2019	56	M	0.971	1.159	0	0.192	0.894
CAMEROUN	B_E02	2019	61	F	0.885	24.208	2.618	0.843	0.286
CAMEROUN	B_E03	2019	57	F	0.327	1.048	0.242	0.2	0.372
CAMEROUN	B_E04	2019	55	M	0.256	0.759	0	6.492	0.93
CAMEROUN	B_E05	2019	51	M	0.744	0.567	31.789	0	0.269
CAMEROUN	B_E06	2019	56	F	0.505	0.196	0	0.004	0.99
CAMEROUN	B_E07	2019	53	F	0.764	0.963	1.576	0.585	2.951
CAMEROUN	B_E08	2019	66	F	0.995	1.032	0	0.315	0.342
CAMEROUN	B_E09	2019	66	M	0.242	0.431	64.987	0	0.092
CAMEROUN	B_E10	2019	46	F	0.161	0.307	0.008	0.563	0.173
CAMEROUN	B_E11	2019	47	M	0.296	0.09	6.929	0	0
CAMEROUN	B_E12	2019	53	M	4.691	0.979	1.638	0.334	0.567
CAMEROUN	B_F01	2019	56	M	1.553	0.082	0	0.44	0.081
CAMEROUN	B_F02	2019	58	M	7.095	0.704	0.187	0.397	0
CAMEROUN	B_F03	2019	55	F	0.491	0.677	0.844	1.287	0
CAMEROUN	B_F04	2019	49	F	0.988	0.323	4.185	0.205	0.12
CAMEROUN	B_F05	2019	57	M	25.166	0.615	0.19	0.399	0
CAMEROUN	B_F06	2019	49	F	0.616	2.281	2.739	0.133	0.671
CAMEROUN	B_F07	2019	72	F	2.408	0.842	22.386	1.058	0.798
CAMEROUN	B_F08	2019	42	F	0.814	0.05	0	0.657	0
CAMEROUN	B_F09	2019	44	F	13.396	0.808	34.858	0.628	0.205
CAMEROUN	B_F10	2019	42	F	2.106	0.556	37.207	0.885	0.034
CAMEROUN	B_F11	2019	47	M	1.467	1.915	0.883	0.528	0.863
CAMEROUN	B_F12	2019	42	F	1.081	0.732	19.554	1.569	2.084
CAMEROUN	B_G01	2019	64	M	4.113	0.38	7.09	0.085	0.139
CAMEROUN	B_G02	2019	42	F	6.038	2.687	3.24	0.306	0.585
CAMEROUN	B_G03	2019	69	F	0	0	0.317	0	0
CAMEROUN	B_G04	2019	49	F	8.478	1.123	1.367	0	0.51
CAMEROUN	B_G05	2019	52	F	0.607	0.473	2.545	0.356	0.577
CAMEROUN	B_G06	2019	71	M	1.006	0.569	1.332	0.087	0.71
CAMEROUN	B_G07	2019	41	M	3.874	1.656	11.694	0.872	0.7
CAMEROUN	B_G08	2019	64	M	1.212	0.234	4.933	0.57	0.145
CAMEROUN	B_G09	2019	50	F	1.051	1.339	0	0.746	0.112
CAMEROUN	B_G10	2019	57	F	0.561	0.261	0.418	0.351	0.089
CAMEROUN	B_G11	2019	40	F	1.13	0.179	0.05	0.28	0
CAMEROUN	B_G12	2019	58	M	1.266	1.993	0.172	0.213	0.17
CAMEROUN	B_H01	2019	44	F	1.347	2.527	0.101	0	0
CAMEROUN	B_H02	2019	51	M	1.494	4.185	3.481	0.915	0
CAMEROUN	B_H03	2019	49	F	0.601	0.218	3.53	0.325	1.8
CAMEROUN	B_H04	2019	41	F	0.601	0.673	0.454	0	0.628
CAMEROUN	B_H05	2019	46	F	0.623	0.467	0	0.096	1.089
CAMEROUN	B_H06	2019	49	M	35.289	20.69	2.748	3.416	30.52
CAMEROUN	B_H07	2019	44	F	0.976	0.65	2.031	0.839	0.055
CAMEROUN	B_H08	2019	48	F	0.623	0.6	9.182	0.102	0
CAMEROUN	B_H09	2019	52	F	0.78	1.219	13.507	3.015	0.375
CAMEROUN	B_H10	2019	64	M	0	0	0	0	0
CAMEROUN	B_H11	2019	46	F	2.171	0.356	0.186	0	0.082
CAMEROUN	B_H12	2019	56	M	0.531	0.244	0.214	0.082	0.414
CAMEROUN	C_A01	2018	48	F	0.349	0.506	2.072	0.206	0.359
CAMEROUN	C_A02	2018	41	M	0.222	0.105	1.897	0.555	0.058
CAMEROUN	C_A03	2018	51	F	2.225	0.545	6.953	0	0.232
CAMEROUN	C_A04	2018	43	F	14.043	0.2	13.785	0.017	0.318
CAMEROUN	C_A05	2019	49	F	0.281	0.078	0.164	0	0.04
CAMEROUN	C_A06	2018	42	F	0.631	0.949	1.677	0.273	0.397
CAMEROUN	C_A07	2018	57	F	0.567	0.314	2.276	0.238	0.293
CAMEROUN	C_A08	2018	47	F	0.844	0.463	6.424	0.173	0.049
CAMEROUN	C_A09	2018	51	F	1.214	0.269	13.661	2.861	1.538
CAMEROUN	C_A10	2018	57	M	1.236	18.906	0.904	0.666	0
CAMEROUN	C_A11	2019	41	M	0.799	1.418	95.401	0.311	0.186
CAMEROUN	C_A12	2019	45	M	0.629	0.945	0.493	0.016	0
CAMEROUN	C_B01	2018	74	F	0.281	0.261	11.948	0.115	0.169
CAMEROUN	C_B02	2018	47	M	0.665	0.387	4.925	0.173	1.758
CAMEROUN	C_B03	2018	43	F	0.671	0.312	1.918	0.795	0.52
CAMEROUN	C_B04	2019	57	F	2.679	1.682	8.166	0	27.207
CAMEROUN	C_B05	2019	55	M	0.121	2.617	72.692	1.989	0.098
CAMEROUN	C_B06	2018	45	F	0.907	1.945	10.912	2.974	1.755
CAMEROUN	C_B07	2018	44	F	2.13	0.202	1.361	0	0.229
CAMEROUN	C_B08	2018	64	F	0.519	0.496	34.981	0.263	30.394
CAMEROUN	C_B09	2018	51	F	0.45	1.675	8.893	0.194	3.064
CAMEROUN	C_B10	2018	46	F	25.115	4.773	35.394	21.663	0.175
CAMEROUN	C_B11	2019	54	F	3.238	0.372	3.164	0.491	0.657
CAMEROUN	C_B12	2019	48	F	0.279	0.588	3.812	0	0.375
CAMEROUN	C_C01	2018	52	F	0.736	0.254	9.448	0.113	0.268
CAMEROUN	C_C02	2018	48	F	0.782	0.48	1.68	0.511	0.458
CAMEROUN	C_C03	2018	44	M	0.406	0.466	9.866	0.059	9.768
CAMEROUN	C_C04	2018	54	F	5.828	0.57	3.748	0.261	0.24
CAMEROUN	C_C05	2019	65	F	1.035	0.58	0.706	2.62	0
CAMEROUN	C_C06	2018	49	M	0.457	0.096	6.459	0.089	0.076
CAMEROUN	C_C07	2018	46	F	0.609	1.541	2.562	0.425	1.448
CAMEROUN	C_C08	2018	62	M	0.694	0.19	3.536	2.575	0
CAMEROUN	C_C09	2018	50	F	0.281	2.158	1.285	0.131	1.689
CAMEROUN	C_C10	2018	51	F	2.24	0.325	1.277	1.934	0.638
CAMEROUN	C_C11	2019	40	M	1.367	6.341	0.068	0	0.091
CAMEROUN	C_C12	2019	65	F	1.419	0.75	1.899	1.558	0.093
CAMEROUN	C_D01	2018	51	M	0.653	0.251	16.721	0.36	1.409
CAMEROUN	C_D02	2018	42	M	1.206	10.183	0.324	0.453	18.817
CAMEROUN	C_D03	2018	64	M	1.575	0.179	5.931	0.228	0
CAMEROUN	C_D04	2018	64	M	0.68	0.012	0.087	0.144	2.411
CAMEROUN	C_D05	2019	43	F	0.021	0	0.263	0.246	0
CAMEROUN	C_D06	2018	55	M	0.39	0.908	0	0.239	0.651
CAMEROUN	C_D07	2018	41	F	2.019	0.269	5.848	0	0.28
CAMEROUN	C_D08	2018	47	F	0.271	0.349	26.617	45.342	0.154
CAMEROUN	C_D09	2018	45	F	8.19	1.019	7.945	0.395	0
CAMEROUN	C_D10	2018	45	F	0.991	0.202	5.753	0.777	3.037
CAMEROUN	C_D11	2019	46	F	0.032	0.103	0.005	0.026	0
CAMEROUN	C_D12	2019	48	F	0.396	2.227	1.548	0.995	0.712
CAMEROUN	C_E01	2018	46	M	1.084	0.551	26.787	1.29	4.246
CAMEROUN	C_E02	2018	51	F	4.507	0.047	4.666	0.241	0.267
CAMEROUN	C_E03	2018	56	F	1.345	0.535	29.89	1.154	0.879
CAMEROUN	C_E04	2019	46	F	0.219	0.357	0.387	0.679	0.024
CAMEROUN	C_E05	2018	52	F	0.626	0.445	0	0.533	1.163
CAMEROUN	C_E06	2018	46	F	0.553	0.264	2.994	0.575	0.095
CAMEROUN	C_E07	2018	55	F	1.524	5.969	1.268	2.318	1.998
CAMEROUN	C_E08	2018	40	M	0.824	0.397	16.145	0.357	0.286
CAMEROUN	C_E09	2018	45	F	1.136	12.623	6.356	0.081	0
CAMEROUN	C_E10	2019	75	F	0.494	0.834	3.936	2.603	0
CAMEROUN	C_E11	2019	61	F	1.107	7.428	0.244	0	0
CAMEROUN	C_E12	2019	40	F	0.236	7.273	65.149	0.343	1.414
CAMEROUN	C_F01	2018	51	F	0.785	0.421	1.004	0.125	0.105
CAMEROUN	C_F02	2018	49	F	4.46	0.538	20.134	0.108	0.227
CAMEROUN	C_F03	2018	47	M	0.591	0.292	0.293	0.144	0.227
CAMEROUN	C_F04	2019	55	M	0.886	0.102	1.558	1.593	0.537
CAMEROUN	C_F05	2018	43	F	0.233	0.301	0	0.285	0.04
CAMEROUN	C_F06	2018	59	F	0.896	0.276	2.498	0	0
CAMEROUN	C_F07	2018	70	F	0.223	0.47	13.213	0	33.731
CAMEROUN	C_F08	2018	67	F	0.827	0.275	0.163	0.249	0.11
CAMEROUN	C_F09	2018	63	F	4.796	0.145	3.861	1.764	0
CAMEROUN	C_F10	2019	49	M	1.767	7.356	11.698	0.278	1.98
CAMEROUN	C_F11	2019	56	F	0.256	0.213	2.449	0.256	0.35
CAMEROUN	C_F12	2019	50	M	0.907	2.502	43.05	2.408	28.892
CAMEROUN	C_G01	2018	55	F	5.064	0.342	1.904	0.551	0.561
CAMEROUN	C_G02	2018	51	F	0.019	0.077	3.692	0.925	0.046
CAMEROUN	C_G03	2018	44	F	1.699	0.45	28.928	0.055	25.761
CAMEROUN	C_G04	2019	47	F	1.093	0.295	0.135	0.355	0.119
CAMEROUN	C_G05	2019	44	F	0.072	0	77.161	0.045	0
CAMEROUN	C_G06	2018	54	F	0.734	0.122	0.761	0	0.037
CAMEROUN	C_G07	2018	68	F	0.19	0.697	0.24	2.922	0.241
CAMEROUN	C_G08	2018	53	F	0.924	0.369	0.004	0.073	0.89
CAMEROUN	C_G09	2018	43	M	4.549	0	31.749	0.41	0
CAMEROUN	C_G10	2019	56	M	1.091	1.087	0.765	0.458	0.018
CAMEROUN	C_G11	2019	47	M	0.753	0.404	2.665	0.057	0.346
CAMEROUN	C_G12	2019	66	F	0.169	0.339	0.803	0.109	0
CAMEROUN	C_H01	2018	46	F	0.527	0.213	0.472	0.018	0.023
CAMEROUN	C_H02	2018	48	F	0.424	0.351	1.173	1.713	0.124
CAMEROUN	C_H03	2018	46	F	0.972	0.898	0.889	0.078	1.123
CAMEROUN	C_H04	2019	45	F	0.138	0.002	0.881	0	0
CAMEROUN	C_H05	2018	64	F	4.558	0.407	3.289	0	0
CAMEROUN	C_H06	2018	59	M	0.373	3.301	0.788	0.218	0.119
CAMEROUN	C_H07	2018	42	F	0.137	1.766	22.291	1.855	0.179
CAMEROUN	C_H08	2018	65	M	0.527	0.266	17.822	9.165	2.676
CAMEROUN	C_H09	2018	52	F	1.428	0.393	0.364	1.048	0
CAMEROUN	C_H10	2019	41	M	3.335	1.753	1.999	0.302	0
CAMEROUN	C_H11	2019	42	F	0.835	0.353	20.242	0.12	1.089
CAMEROUN	C_H12	2019	53	F	0.342	0.559	1.576	0.412	0.132
CAMEROUN	D_A01	2019	63	M	0.635	0.233	3.025	0.007	0.001
CAMEROUN	D_A02	2018	43	M	0	1.783	0.773	0	0
CAMEROUN	D_A03	2018	57	F	1.25	3.516	6.895	1.987	0.472
CAMEROUN	D_A04	2018	65	F	1.919	4.869	1.379	0.004	0.039
CAMEROUN	D_A05	2018	53	F	0.367	0.131	2.089	2.308	0.139
CAMEROUN	D_A06	2019	53	F	3.312	0.451	0.162	0	0.715
CAMEROUN	D_A07	2019	43	M	0.166	0.039	1.308	0	0.132
CAMEROUN	D_A08	2019	49	F	5.05	0.085	0.024	0	1.289
CAMEROUN	D_A09	2019	47	F	1.171	0.177	1.21	0.664	0.031
CAMEROUN	D_A10	2019	67	F	0.907	0.601	0.329	0.049	0.078
CAMEROUN	D_A11	2019	46	M	2.283	0.45	0.82	0.084	0.012
CAMEROUN	D_A12	2019	53	M	5.288	0.137	0.004	0.059	0
CAMEROUN	D_B01	2018	56	M	0.038	0.117	0.028	0.316	0.002
CAMEROUN	D_B02	2018	48	F	0.78	3.821	1.265	0	0.153
CAMEROUN	D_B03	2018	53	F	0.75	1.008	1.187	2.798	0.245
CAMEROUN	D_B04	2018	55	F	0.14	0.224	0.137	0.128	0
CAMEROUN	D_B05	2018	66	F	2.128	0.419	6.635	0.314	0.246
CAMEROUN	D_B06	2019	67	F	1.133	0.227	2.449	0	0.007
CAMEROUN	D_B07	2019	41	F	2.177	0.257	0.794	0.083	0.035
CAMEROUN	D_B08	2019	52	F	3.273	0.351	0.146	0	0.217
CAMEROUN	D_B09	2019	43	F	0.197	0.194	0	0.357	0
CAMEROUN	D_B10	2019	60	F	18.701	0.767	3.011	0.499	0.057
CAMEROUN	D_B11	2019	51	M	1.423	0.186	1.046	0.758	0.916
CAMEROUN	D_B12	2019	73	F	13.983	10.781	3.196	0.129	0.166
CAMEROUN	D_C01	2018	47	M	0.782	0.122	2.293	0.052	7.996
CAMEROUN	D_C02	2018	49	F	0.458	0.495	38.993	0	0.339
CAMEROUN	D_C03	2018	56	M	0.805	0.281	9.719	0.044	2.191
CAMEROUN	D_C04	2018	48	F	0.157	0.042	2.625	0.027	0.337
CAMEROUN	D_C05	2018	40	F	0.241	0.239	0.186	0.127	0.109
CAMEROUN	D_C06	2019	53	F	0.488	0.066	34.706	0.613	0
CAMEROUN	D_C07	2019	45	M	0.305	0.11	1.978	0.205	0.146
CAMEROUN	D_C08	2019	44	F	14.374	4.985	12.692	2.466	13.39
CAMEROUN	D_C09	2019	55	F	2.988	0.611	67.088	0.37	0.141
CAMEROUN	D_C10	2019	55	M	7.734	0.195	5.745	0	0.372
CAMEROUN	D_C11	2019	63	F	8.128	0.448	1.948	2.732	0.305
CAMEROUN	D_C12	2019	67	F	0.457	0.177	0	0.286	0
CAMEROUN	D_D01	2018	56	M	0.1	0.076	0.053	0	0
CAMEROUN	D_D02	2018	43	F	0.728	0.181	72.097	0	0.068
CAMEROUN	D_D03	2018	42	M	18.744	0.85	35.078	1.256	2.922
CAMEROUN	D_D04	2018	63	M	0.38	0	0.833	0.49	0.038
CAMEROUN	D_D05	2018	46	F	0.161	0.115	1.904	0.004	0.041
CAMEROUN	D_D06	2019	48	M	0.993	0.281	0.652	0	0.124
CAMEROUN	D_D07	2019	55	F	3.307	3.887	0.569	0.415	0
CAMEROUN	D_D08	2019	42	F	1.81	1.247	0.942	0.096	0.091
CAMEROUN	D_D09	2019	45	F	0.33	0.265	45.632	0.1	6.04
CAMEROUN	D_D10	2019	45	F	1.958	0.902	4.509	0.762	0.199
CAMEROUN	D_D11	2019	67	M	0.598	1.491	2.83	0.14	2.52
CAMEROUN	D_D12	2019	59	F	0.865	0.064	0.077	0	0.266
CAMEROUN	D_E01	2018	56	M	2.335	0.569	0.297	0.001	0.088
CAMEROUN	D_E02	2018	73	M	0.078	0.201	0.36	0	0.309
CAMEROUN	D_E03	2018	58	M	0.675	1.883	2.259	0	0.132
CAMEROUN	D_E04	2018	64	F	0.664	0.391	0.255	0.55	0.157
CAMEROUN	D_E05	2018	69	F	0.197	0.145	0.143	0.156	0.11
CAMEROUN	D_E06	2019	42	F	0.538	0.122	0.927	0.089	0.161
CAMEROUN	D_E07	2019	72	F	0.212	0.104	0.79	0.296	0.032
CAMEROUN	D_E08	2019	64	M	2.813	0.393	1.923	2.065	0.505
CAMEROUN	D_E09	2019	63	F	0.679	0.151	0.165	0.068	0
CAMEROUN	D_E10	2019	48	M	0.599	0.094	4.488	0	0.211
CAMEROUN	D_E11	2019	40	F	0.311	0.758	1.032	0.595	0
CAMEROUN	D_E12	2019	51	F	0.443	0.465	0.326	0.001	0
CAMEROUN	D_F01	2018	52	F	0.712	0.47	1.565	0.016	0.717
CAMEROUN	D_F02	2018	81	F	0.319	0.097	0.164	0.02	0
CAMEROUN	D_F03	2018	46	F	0.7	4.438	13.419	0.031	0.38
CAMEROUN	D_F04	2018	45	M	30.38	0.378	1.312	0.001	0.151
CAMEROUN	D_F05	2018	57	F	0.141	0.277	0.61	0.004	0.085
CAMEROUN	D_F06	2019	61	F	1.487	2.467	10.779	0.108	11.412
CAMEROUN	D_F07	2019	53	F	0	0	0	0	0
CAMEROUN	D_F08	2019	44	F	0.544	1.463	22.779	0.001	0.399
CAMEROUN	D_F09	2019	62	F	0.726	0.097	0.368	0.099	0.007
CAMEROUN	D_F10	2019	68	F	0.618	21.252	0.2	0.131	0.472
CAMEROUN	D_F11	2019	61	F	3.869	0.123	0.948	1.003	0.175
CAMEROUN	D_F12	2019	65	F	0.143	0.133	0.106	0.18	0.046
CAMEROUN	D_G01	2018	51	F	0.815	0.452	0	0.374	0.124
CAMEROUN	D_G02	2018	43	F	18.566	0.16	1.041	0.277	0
CAMEROUN	D_G03	2018	52	M	1.72	0.771	23.533	1.437	3.605
CAMEROUN	D_G04	2018	46	F	4	0.791	0.066	0.254	4.879
CAMEROUN	D_G05	2019	47	F	1.279	0.942	10.618	0.381	0.847
CAMEROUN	D_G06	2019	45	M	1.207	0.575	0.492	0.015	0.374
CAMEROUN	D_G07	2019	45	M	12.592	0.362	3.132	0	0.283
CAMEROUN	D_G08	2019	64	M	2.077	0.269	1.418	1.702	0.09
CAMEROUN	D_G09	2019	57	F	1.472	5.372	2.801	0.39	0.256
CAMEROUN	D_G10	2019	58	M	2.832	1.267	1.198	0.026	0.129
CAMEROUN	D_G11	2019	49	F	11.052	0.376	0	0	0.151
CAMEROUN	D_G12	2019	48	F	0.692	0.894	0.612	0.63	0.043
CAMEROUN	D_H01	2018	47	F	0.425	1.813	1.873	0.479	0
CAMEROUN	D_H02	2018	50	F	0.21	0.418	0.311	0.013	0.701
CAMEROUN	D_H03	2018	63	M	0.335	0.075	22.06	0.721	1.426
CAMEROUN	D_H04	2018	59	M	4.618	19.185	5.774	0	1.855
CAMEROUN	D_H05	2019	46	M	3.55	0.041	0.011	0	0
CAMEROUN	D_H06	2019	45	F	1.57	0.083	0.08	0	0.012
CAMEROUN	D_H07	2019	43	F	0.612	0.837	0.27	0.246	0
CAMEROUN	D_H08	2019	48	F	0.807	0.447	2.943	0	0.306
CAMEROUN	D_H09	2019	43	F	0	0	0	0	0
CAMEROUN	D_H10	2019	44	M	1.33	0.356	1.336	0	0
CAMEROUN	D_H11	2019	42	M	7.378	0.325	0	0.182	0.159
CAMEROUN	D_H12	2018	64	M	0	0	0	0.147	0

## Sheet: RDC
Pays	Puits	Date of sampling	Year of sampling	Age	Sexe	N	S1	S2	RBD	NTD
RDC	A_A01	00/00/2019	2019	35	M	0.084	0.063	0.768	0	0.371
RDC	A_A02	00/00/2019	2019	44	M	5.191	4.3	5.405	0.25	0.72
RDC	A_A03	00/00/2019	2019	10	F	0.06	0.044	0.544	0	1.395
RDC	A_A04	00/00/2019	2019	32	M	0.449	0.058	0.205	0.032	0
RDC	A_A05	00/00/2019	2019	33	M	0.28	0.131	0.658	0.245	0.387
RDC	A_A06	00/00/2019	2019	48	M	1.409	0.034	4.487	0	2.615
RDC	A_A07	00/00/2019	2019	12	M	0.057	0.073	1.917	0	1.579
RDC	A_A08	00/00/2019	2019	13	F	0.076	1.647	0.16	0	0.082
RDC	A_A09	00/00/2019	2019	12	M	0.197	0.145	0.224	0	0
RDC	A_A10	00/00/2019	2019	11	M	0.063	0.144	2.45	0.057	0.167
RDC	A_A11	00/00/2019	2019	38	M	0.159	0.052	0.474	0.069	0.176
RDC	A_B01	00/00/2019	2019	61	F	0.084	0.566	0.151	0.206	0.704
RDC	A_B02	00/00/2019	2019	61	F	0.135	0.094	3.074	0.06	0.851
RDC	A_B03	00/00/2019	2019	11	M	0.121	0.023	8.309	0.077	0.088
RDC	A_B04	00/00/2019	2019	28	M	0.117	0.038	0.792	0	0.224
RDC	A_B05	00/00/2019	2019	30	M	0.524	0.052	0.398	0	0.275
RDC	A_B06	00/00/2019	2019	24	M	0.107	0.11	0.259	0.31	0.181
RDC	A_B07	00/00/2019	2019	17	M	0.393	0.056	2.198	0.072	0.682
RDC	A_B08	00/00/2019	2019	25	F	0.092	0.025	0.195	0.034	0.026
RDC	A_B09	00/00/2019	2019	8	M	0.089	0.074	3.224	0	0.853
RDC	A_B10	00/00/2019	2019	17	M	0.809	0.073	3.294	0.062	1.044
RDC	A_B11	00/00/2019	2019	24	M	0.113	0.081	0.057	1.583	0.126
RDC	A_C01	00/00/2019	2019	44	M	0.279	0.098	4.589	0	0.196
RDC	A_C02	00/00/2019	2019	11	F	9.706	0.103	2.069	0.022	0.028
RDC	A_C03	00/00/2019	2019	32	F	45.478	46.642	57.114	42.171	38.176
RDC	A_C04	00/00/2019	2019	34	M	0.114	0.087	0.261	0	0.205
RDC	A_C05	00/00/2019	2019	29	M	0.094	0.33	0.109	0.063	0.038
RDC	A_C06	00/00/2019	2019	24	M	0.118	0.245	0.434	0.557	0.48
RDC	A_C07	00/00/2019	2019	19	M	0.03	0.042	0.077	0	0.077
RDC	A_C08	00/00/2019	2019	12	M	0.183	0.072	0.247	0	0.349
RDC	A_C09	00/00/2019	2019	7	M	0.582	0.073	1.895	0.08	1.036
RDC	A_C10	00/00/2019	2019	16	F	0.14	0.698	0.038	0.06	0.063
RDC	A_C11	00/00/2019	2019	25	F	0.383	0.04	1.582	0	1.498
RDC	A_D01	00/00/2019	2019	35	M	0.693	0.077	1.681	0.067	0.104
RDC	A_D02	00/00/2019	2019	16	M	32.151	1.5	2.504	0.118	2.925
RDC	A_D03	00/00/2019	2019	13	M	0.062	0.101	0.71	0.095	0.327
RDC	A_D04	00/00/2019	2019	34	M	0.121	0.084	2.052	0.073	1.901
RDC	A_D05	00/00/2019	2019	67	M	0.126	0.562	1.895	0.057	0.241
RDC	A_D06	00/00/2019	2019	26	M	0.131	0.07	0.178	0	0.326
RDC	A_D07	00/00/2019	2019	9	F	0.065	0.016	0.248	0.247	0.118
RDC	A_D08	00/00/2019	2019	15	F	4.699	12.532	2.773	0	1.201
RDC	A_D09	00/00/2019	2019	9	M	14.276	0.158	1.792	0.06	0.325
RDC	A_D10	00/00/2019	2019	12	M	0.113	0.111	0.076	0.122	0.24
RDC	A_D11	00/00/2019	2019	39	F	1.302	0.505	0.391	0.253	0.951
RDC	A_E01	00/00/2019	2019	22	M	0.573	0	0.562	0.31	1.289
RDC	A_E02	00/00/2019	2019	12	F	1.123	0.432	0	0.125	1.878
RDC	A_E03	00/00/2019	2019	7	M	29.783	11.53	0.704	0.408	0.726
RDC	A_E04	00/00/2019	2019	22	M	0.017	0	0	0	0.937
RDC	A_E05	00/00/2019	2019	22	M	0.171	0.173	0.716	0.051	0.996
RDC	A_E06	00/00/2019	2019	33	M	0.084	0.638	1.951	0	1.543
RDC	A_E07	00/00/2019	2019	13	M	1.418	0.141	0.442	0.246	0.609
RDC	A_E08	00/00/2019	2019	15	F	1.124	0.67	3.065	0	4.496
RDC	A_E09	00/00/2019	2019	12	M	3.656	2.046	0.818	0.034	8.884
RDC	A_E10	00/00/2019	2019	8	F	0.092	0.017	0.056	0.004	0
RDC	A_E11	00/00/2019	2019	36	F	0.069	0.124	0.006	0.12	0.218
RDC	A_F01	00/00/2019	2019	13	M	0.225	0.167	0.21	0	0.514
RDC	A_F02	00/00/2019	2019	23	M	0.076	0.17	12.08	0	19.67
RDC	A_F03	00/00/2019	2019	10	F	0.065	0.067	0.926	0.189	0.449
RDC	A_F04	00/00/2019	2019	20	M	0.884	0.112	1.463	0.06	0
RDC	A_F05	00/00/2019	2019	51	M	0.027	0.044	0	0.202	0.06
RDC	A_F06	00/00/2019	2019	14	M	0.11	0.03	0.094	0	0.041
RDC	A_F07	00/00/2019	2019	39	F	0.095	0.198	0.105	1.625	0.118
RDC	A_F08	00/00/2019	2019	16	M	0.115	0.027	0.105	0.167	0.247
RDC	A_F09	00/00/2019	2019	11	M	0.094	0.471	43.957	0.372	6.24
RDC	A_F10	00/00/2019	2019	11	M	0.431	0.123	0.452	0	0.601
RDC	A_F11	00/00/2019	2019	37	M	0.207	0.273	0.017	0	0.782
RDC	A_G01	00/00/2019	2019	40	M	0.087	0.098	0.958	0.028	0.222
RDC	A_G02	00/00/2019	2019	21	M	0.147	0	2.737	0.045	12.83
RDC	A_G03	00/00/2019	2019	45	M	0.119	0.101	0.372	0	0.058
RDC	A_G04	00/00/2019	2019	21	F	0.057	0.145	0.382	0.032	1.45
RDC	A_G05	00/00/2019	2019	49	F	12.706	0	0.486	0.164	1.139
RDC	A_G06	00/00/2019	2019	17	M	0	0	1.38	0	1.725
RDC	A_G07	00/00/2019	2019	17	M	0.173	0.119	0.312	0.121	1.972
RDC	A_G08	00/00/2019	2019	17	M	0.409	0.088	19.606	0.459	17.353
RDC	A_G09	00/00/2019	2019	18	F	0.271	0.061	0.435	0.048	0.294
RDC	A_G10	00/00/2019	2019	11	F	0.094	0.017	9.281	0.086	5.704
RDC	A_G11	00/00/2019	2019	34	M	2.391	0.783	3.096	0.281	0
RDC	A_H01	00/00/2019	2019	55	M	0.669	0.357	0.11	0.155	0.121
RDC	A_H02	00/00/2019	2019	9	M	22.381	34.914	2.548	0.395	0.642
RDC	A_H03	00/00/2019	2019	55	M	2.105	0.182	37.606	0.125	0.807
RDC	A_H04	00/00/2019	2019	21	F	0	0	0.273	0	0.18
RDC	A_H05	00/00/2019	2019	16	M	0.156	0.112	2.365	0.046	0.562
RDC	A_H06	00/00/2019	2019	15	F	0.103	0.064	11.654	0.049	10.353
RDC	A_H07	00/00/2019	2019	20	M	0.034	0.056	0.092	0.077	0.287
RDC	A_H08	00/00/2019	2019	21	M	0.019	0.022	4.001	0.131	6.06
RDC	A_H09	00/00/2019	2019	17	M	0.05	0.06	3.841	0	3.326
RDC	A_H10	00/00/2019	2019	41	M	0.034	0.039	1.024	0	0.751
RDC	A_H11	00/00/2019	2019	35	F	1.175	0.003	0.591	0	0.62
RDC	B_A01	00/00/2019	2019	15	F	1.696	0.735	2.235	0.111	0.295
RDC	B_A02	00/00/2019	2019	15	F	0.068	0.103	0.157	0	0.121
RDC	B_A03	00/00/2019	2019	13	F	2.367	21.224	50.753	0.034	0.931
RDC	B_A04	00/00/2019	2019	12	M	0.278	0.322	0.413	0.203	0.435
RDC	B_A05	00/00/2019	2019	15	M	9.441	0.962	8.013	0	1.684
RDC	B_A06	00/00/2019	2019	50	M	0.087	0.099	0.067	0.04	0.157
RDC	B_A07	00/00/2019	2019	52	F	0.092	0.039	0.072	0.051	0
RDC	B_A08	00/00/2019	2019	35	M	5.043	0.429	0.546	0.127	23.725
RDC	B_A09	00/00/2019	2019	36	M	0.301	0.172	0	0.142	0.017
RDC	B_A10	00/00/2018	2018	22	F	0.167	0.079	0.03	0	0.108
RDC	B_A11	00/00/2018	2018	29	F	0.996	0.483	33.958	2.117	10.258
RDC	B_A12	00/00/2018	2018	27	M	0.048	0.115	0.337	0	0.158
RDC	B_B01	00/00/2019	2019	13	F	0.245	0.138	1.04	0	0.089
RDC	B_B02	00/00/2019	2019	9	M	1.287	0.05	6.475	0.029	2.595
RDC	B_B03	00/00/2019	2019	15	M	0.411	0.093	2.333	0.066	0.211
RDC	B_B04	00/00/2019	2019	12	M	1.232	1.341	2.863	0.043	0.194
RDC	B_B05	00/00/2019	2019	12	M	1.087	0.39	14.737	0.047	5.189
RDC	B_B06	00/00/2019	2019	39	M	0.219	0.116	0.113	0.065	0.137
RDC	B_B07	00/00/2019	2019	51	F	0.048	0.095	9.429	0.047	0
RDC	B_B08	00/00/2019	2019	50	M	0.239	0.076	0.068	0.071	0.08
RDC	B_B09	00/00/2019	2019	50	M	0.14	0.092	0.123	0.074	0.476
RDC	B_B10	00/00/2018	2018	28	M	0.252	0.074	0.218	0	0.103
RDC	B_B11	00/00/2018	2018	28	F	1.883	3.63	0.418	0	0.003
RDC	B_B12	00/00/2018	2018	28	F	59.088	38.447	0.189	8.474	2.59
RDC	B_C01	00/00/2019	2019	13	M	0.333	0.355	2.272	0.036	0.457
RDC	B_C02	00/00/2019	2019	9	F	0.44	0.115	6.893	0	6.35
RDC	B_C03	00/00/2019	2019	11	M	1.121	0.285	44.782	0.044	0.907
RDC	B_C04	00/00/2019	2019	10	F	1.507	0.957	2.62	0.203	0.226
RDC	B_C05	00/00/2019	2019	12	F	2.441	0.163	15.962	0.036	7.112
RDC	B_C06	00/00/2019	2019	38	M	1.11	0.03	1.435	0.085	0.191
RDC	B_C07	00/00/2019	2019	50	F	0.101	0.064	0.399	0.056	0.053
RDC	B_C08	00/00/2019	2019	45	M	0.081	0.044	0.037	0	0
RDC	B_C09	00/00/2019	2019	40	M	0.079	0.113	0.204	0.085	0
RDC	B_C10	00/00/2018	2018	27	M	0.175	0.015	0.176	0.137	0.056
RDC	B_C11	00/00/2018	2018	24	M	0.036	0.085	0.122	0	0
RDC	B_C12	00/00/2018	2018	20	M	1.353	0.096	0	2.004	0
RDC	B_D01	00/00/2019	2019	10	M	3.623	0.677	4.082	0	1.436
RDC	B_D02	00/00/2019	2019	16	M	0.07	0.589	8.118	0.114	4.57
RDC	B_D03	00/00/2019	2019	12	M	0.442	0.23	0.256	0.035	0.125
RDC	B_D04	00/00/2019	2019	8	M	2.883	0.103	0.94	0.011	0.015
RDC	B_D05	00/00/2019	2019	15	M	51.063	50.28	11.267	4.629	0.662
RDC	B_D06	00/00/2019	2019	50	F	0.056	0.069	0.106	0.062	0.22
RDC	B_D07	00/00/2019	2019	35	M	0.182	0.068	0.002	0.048	0
RDC	B_D08	00/00/2019	2019	42	F	0.032	0.061	0.192	0	0
RDC	B_D09	00/00/2019	2019	39	F	0.07	0.113	0.421	0.016	0.559
RDC	B_D10	00/00/2018	2018	24	F	3.361	0.874	0.022	0.213	0.061
RDC	B_D11	00/00/2018	2018	29	F	0.662	0.136	2.432	0.207	0.001
RDC	B_D12	00/00/2018	2018	25	M	0.09	0.015	0.103	0	0.607
RDC	B_E01	00/00/2019	2019	8	M	0.13	0.498	1.803	0.454	2.276
RDC	B_E02	00/00/2019	2019	15	F	0.324	0.213	15.602	0.037	0.026
RDC	B_E03	00/00/2019	2019	16	F	8.671	1.862	8.029	0.005	0.159
RDC	B_E04	00/00/2019	2019	13	M	6.646	0.613	5.392	0.038	2.664
RDC	B_E05	00/00/2019	2019	11	F	0.114	0.114	0.002	0.067	0.114
RDC	B_E06	00/00/2019	2019	35	M	2.121	0.66	0.278	0.19	0.072
RDC	B_E07	00/00/2019	2019	40	M	0.11	0.114	7.963	0	2.093
RDC	B_E08	00/00/2019	2019	36	F	0.078	0.13	0.103	3.073	0.136
RDC	B_E09	00/00/2019	2019	50	M	0.052	0.077	0	0.001	0.018
RDC	B_E10	00/00/2018	2018	23	F	0.054	0.316	0.352	0.147	0.11
RDC	B_E11	00/00/2018	2018	30	M	0.248	0.119	0.718	0.127	0.138
RDC	B_E12	00/00/2018	2018	23	M	0.012	0.027	0.063	0.123	0.308
RDC	B_F01	00/00/2019	2019	8	F	0.723	0.144	1.438	2.049	0.33
RDC	B_F02	00/00/2019	2019	7	M	0.084	0.206	0.23	0.228	0.023
RDC	B_F03	00/00/2019	2019	9	F	0.163	0.192	1.764	0	5.375
RDC	B_F04	00/00/2019	2019	8	F	0.126	0.253	0.055	0	0.115
RDC	B_F05	00/00/2019	2019	15	M	0.112	0.078	0.263	0	0.151
RDC	B_F06	00/00/2019	2019	55	M	0.116	1.541	0.146	0.022	2.016
RDC	B_F07	00/00/2019	2019	51	M	0.11	0.06	20.834	0.072	0.041
RDC	B_F08	00/00/2019	2019	49	M	0.157	0.144	5.607	0.117	8.421
RDC	B_F09	00/00/2019	2019	48	M	0.191	0.063	11.808	0.08	1.88
RDC	B_F10	00/00/2018	2018	30	F	55.492	0.482	0.839	0	1.101
RDC	B_F11	00/00/2018	2018	30	M	13.229	11.85	4.132	0.472	2.831
RDC	B_F12	00/00/2018	2018	20	F	7.178	2.698	0.647	0.064	1.196
RDC	B_G01	00/00/2019	2019	13	F	16.282	14.228	2.5	0.121	0.332
RDC	B_G02	00/00/2019	2019	9	M	0.165	0.105	0.044	0.108	0.054
RDC	B_G03	00/00/2019	2019	10	M	0.087	0.06	2.223	0.196	0.129
RDC	B_G04	00/00/2019	2019	9	M	4.538	25.904	2.128	0.37	0
RDC	B_G05	00/00/2019	2019	8	M	26.591	0.283	1.057	0.504	0.882
RDC	B_G06	00/00/2019	2019	42	F	0.24	0.933	0.117	0	0
RDC	B_G07	00/00/2019	2019	44	M	0.04	0.028	2.242	0.162	0.001
RDC	B_G08	00/00/2019	2019	56	M	0.071	0.07	0.081	0.067	0.047
RDC	B_G09	00/00/2018	2018	28	F	0.548	0.095	0.478	0.357	0.527
RDC	B_G10	00/00/2018	2018	27	F	9.548	0.085	0.435	0.519	0.186
RDC	B_G11	00/00/2018	2018	28	M	29.271	0.327	0	0	0
RDC	B_G12	00/00/2018	2018	19	F	0.207	0.048	0.973	0.036	0.104
RDC	B_H01	00/00/2019	2019	11	F	1.503	0.249	0.952	0.239	0.382
RDC	B_H02	00/00/2020	2020	11	M	2.184	1.424	4.356	0.133	0.053
RDC	B_H03	00/00/2019	2019	11	F	7.327	0.128	1.752	0.062	0.364
RDC	B_H04	00/00/2019	2019	14	F	0.119	0.065	5.778	0.048	0.418
RDC	B_H05	00/00/2019	2019	8	F	0.119	0.151	0.167	0.099	0.015
RDC	B_H06	00/00/2019	2019	27	F	0.371	0.117	0.608	0	0.18
RDC	B_H07	00/00/2019	2019	50	F	0.075	0.25	0.162	0	0.047
RDC	B_H08	00/00/2019	2019	30	M	0.321	0.138	25.046	0.144	3.68
RDC	B_H09	00/00/2018	2018	23	M	0.314	0.019	0.043	0.13	0.251
RDC	B_H10	00/00/2018	2018	28	M	0.128	0.155	0.337	0.059	0.047
RDC	B_H11	00/00/2018	2018	25	F	0.213	0.118	0.262	0	0
RDC	B_H12	00/00/2019	2019	26	M	3.526	1.198	2.347	0.085	0
RDC	C_A01	00/00/2019	2019	28	F	0.162	0.094	0.059	0.028	0
RDC	C_B01	00/00/2019	2019	20	M	2.121	0.101	0.023	0	0
RDC	C_C01	00/00/2019	2019	25	M	0.015	0.088	0.065	0.134	0
RDC	C_D01	00/00/2019	2019	23	M	49.581	0.082	0.55	0.035	0.072
RDC	C_E01	00/00/2019	2019	20	F	5.808	0.127	0.001	0.118	0.17
RDC	C_F01	00/00/2019	2019	19	F	0.135	0.8	0.394	0.221	0
RDC_MRS	W_A01	2014-05-22	2014	64	M	2.937	0.317	1.107	0.049	0.238
RDC_MRS	W_A02	2014-06-16	2014	41	F	0.368	0.241	0.344	0.003	0.115
RDC_MRS	W_A03	2014-05-29	2014	66	F	1.723	0.344	0	0.305	0.418
RDC_MRS	W_A04	2014-06-12	2014	56	M	6.927	0.717	0	0.034	0
RDC_MRS	W_A05	2014-06-18	2014	57	M	8.7	0.067	0.028	0.376	0.445
RDC_MRS	W_A06	2014-03-11	2014	66	M	2.684	0.345	0.144	0.065	0.179
RDC_MRS	W_A07	2014-03-19	2014	57	F	1.673	0.149	39.099	0	0.615
RDC_MRS	W_A08	2014-03-11	2014	40	M	0.097	0.075	5.151	0.001	0.098
RDC_MRS	W_A09	2014-03-20	2014	35	M	2.765	0.123	0.168	0.148	0.029
RDC_MRS	W_A10	2014-08-20	2014	9	M	1.113	0.679	0.121	0.968	0.31
RDC_MRS	W_A11	2014-09-04	2014	54	F	0.971	0.093	0.079	0.03	0.032
RDC_MRS	W_A12	2014-08-26	2014	58	F	0.613	0.077	4.09	0	0.024
RDC_MRS	W_B01	2014-05-24	2014	49	F	4.722	0.128	0.11	0.072	0.111
RDC_MRS	W_B02	2014-06-20	2014	39	M	1.176	0.231	0.146	0.058	0.619
RDC_MRS	W_B03	2014-05-30	2014	62	M	0.128	0.207	0	0.093	0.095
RDC_MRS	W_B04	2014-05-27	2014	39	M	5.867	0.226	0	0.05	0.064
RDC_MRS	W_B05	2014-06-20	2014	36	F	0.866	0.091	0.194	0.004	0.331
RDC_MRS	W_B06	2014-03-13	2014	54	F	0.281	0.064	4.832	0.074	0
RDC_MRS	W_B07	2014-03-21	2014	69	F	2.346	0.382	0.281	0.564	0.258
RDC_MRS	W_B08	2014-03-11	2014	49	F	4.73	0.544	2.082	0.273	0.417
RDC_MRS	W_B09	2014-03-20	2014	36	F	1.648	0.273	0.311	0.098	0.133
RDC_MRS	W_B10	2014-08-20	2014	40	F	0.264	0.048	0.142	0	0.068
RDC_MRS	W_B11	2014-09-11	2014	38	M	2.059	0.615	0.173	0	0.115
RDC_MRS	W_B12	2014-09-28	2014	37	M	0.881	0.118	21.245	0.026	19.087
RDC_MRS	W_C01	2014-05-30	2014	59	M	0.291	0.077	16.18	0	13.715
RDC_MRS	W_C02	2014-06-21	2014	36	F	1.29	0.166	0.216	0.015	0.3
RDC_MRS	W_C03	2014-06-02	2014	75	F	2.806	0.52	0.016	0.045	1.048
RDC_MRS	W_C04	2014-06-02	2014	41	F	1.755	0.613	0	0	0
RDC_MRS	W_C05	2014-04-05	2014	53	M	0.626	0.179	0	0.083	0.147
RDC_MRS	W_C06	2014-03-18	2014	48	M	46.709	0.558	0.064	0.143	0.094
RDC_MRS	W_C07	2014-03-21	2014	37	M	18.681	0.079	10.905	0	3.22
RDC_MRS	W_C08	2014-03-12	2014	35	F	4.211	0.705	2.54	0.038	0.108
RDC_MRS	W_C09	2014-03-24	2014	62	F	0.06	0.116	0.172	0.163	0
RDC_MRS	W_C10	2014-08-21	2014	58	M	0.432	0.021	0.236	0.451	0
RDC_MRS	W_C11	2014-09-16	2014	60	F	1.099	0.193	0.075	0	0.086
RDC_MRS	W_C12	2014-09-01	2014	56	M	0.112	0.081	0.162	0.034	0.048
RDC_MRS	W_D01	2014-06-06	2014	41	M	1.095	0.384	11.706	0.099	1.641
RDC_MRS	W_D02	2014-06-11	2014	40	M	1.329	0.26	1.297	0	0.145
RDC_MRS	W_D03	2014-06-03	2014	50	F	2.316	0.817	0.011	0	0.25
RDC_MRS	W_D04	2014-06-04	2014	45	M	0.728	0.629	0.025	1.164	0.424
RDC_MRS	W_D05	2014-03-12	2014	74	M	6.781	0.142	0.255	0.249	0.534
RDC_MRS	W_D06	2014-03-19	2014	62	M	0.254	0.135	0.036	0	0.011
RDC_MRS	W_D07	2014-03-24	2014	46	F	18.904	0.283	1.544	0	2.193
RDC_MRS	W_D08	2014-04-03	2014	5	M	0.121	2.769	4.003	0	0
RDC_MRS	W_D09	2014-03-25	2014	48	F	0.666	0.162	0.693	0.136	0.252
RDC_MRS	W_D10	2014-08-26	2014	51	M	0.007	0	25.439	0	0
RDC_MRS	W_D11	2014-09-16	2014	40	M	1.019	1.022	0.169	0.195	0
RDC_MRS	W_D12	2014-09-19	2014	55	F	0.97	0.169	1.021	0	0.004
RDC_MRS	W_E01	2014-06-07	2014	35	M	0.833	0.275	2.772	0	1.129
RDC_MRS	W_E02	2014-06-19	2014	34	M	0.611	0.197	0.026	0.113	0.323
RDC_MRS	W_E03	2014-06-17	2014	43	F	0.504	0.237	0.092	0.096	0.168
RDC_MRS	W_E04	2014-06-18	2014	39	M	0.337	0.72	0	0.211	3.061
RDC_MRS	W_E05	2014-03-27	2014	37	F	0.151	0.265	0.481	0.022	0.551
RDC_MRS	W_E06	2014-03-20	2014	58	M	0.164	0.073	0	0	0.373
RDC_MRS	W_E07	2014-03-28	2014	58	M	4.046	2.447	2.224	0.058	0.113
RDC_MRS	W_E08	2014-04-04	2014	4	F	0.537	0.126	0.527	0.087	0
RDC_MRS	W_E09	2014-03-25	2014	55	F	6.193	0.225	5.281	0.15	0
RDC_MRS	W_E10	2014-08-28	2014	40	F	0.281	0.122	0.181	0.068	0.085
RDC_MRS	W_E11	2014-09-20	2014	37	F	0.127	0.049	0.006	0.024	0.086
RDC_MRS	W_E12	2014-09-19	2014	40	M	18.601	0.108	1.956	0	1.565
RDC_MRS	W_F01	2014-06-07	2014	45	F	37.47	0.271	1.592	0.106	0.215
RDC_MRS	W_F02	2014-06-20	2014	50	F	0.919	0.545	0.002	0.133	0
RDC_MRS	W_F03	2014-06-02	2014	56	F	1.688	0.032	1.205	1.76	0
RDC_MRS	W_F04	2014-06-16	2014	36	F	3.105	0.575	0.15	0.083	0.052
RDC_MRS	W_F05	2014-03-31	2014	74	F	0.087	0.143	0.392	0	0.176
RDC_MRS	W_F06	2014-03-26	2014	40	M	2.226	0.218	0	0.199	0
RDC_MRS	W_F07	2014-03-27	2014	38	M	1.743	0.276	1.726	0.053	0.452
RDC_MRS	W_F08	2014-03-12	2014	38	F	1.44	0.249	8.897	0.242	1.178
RDC_MRS	W_F09	2014-03-25	2014	60	F	0.823	0.777	22.989	0	0
RDC_MRS	W_F10	2014-08-28	2014	42	F	7.922	0.087	0.223	0.073	0.113
RDC_MRS	W_F11	2014-08-06	2014	96	F	1.596	6.259	0.076	0.002	0.083
RDC_MRS	W_F12	2014-08-08	2014	46	F	0.811	0.127	0.641	0.025	0.503
RDC_MRS	W_G01	2014-06-09	2014	39	M	2.668	0.562	2.206	0.27	0.619
RDC_MRS	W_G02	2014-05-24	2014	42	F	0.816	0.092	1.219	0.007	0.133
RDC_MRS	W_G03	2014-06-11	2014	37	M	1.218	0.525	0.063	0.06	0.096
RDC_MRS	W_G04	2014-06-16	2014	49	M	19.476	0.037	0.26	0	0.121
RDC_MRS	W_G05	2014-03-18	2014	52	F	1.905	0.256	0.832	0.057	0
RDC_MRS	W_G06	2014-03-13	2014	48	M	0.302	0.199	0.084	0.036	0.103
RDC_MRS	W_G07	2014-04-02	2014	9	F	0.378	0.126	0.358	0.051	0.251
RDC_MRS	W_G08	2014-03-12	2014	39	F	0.072	0.072	3.148	0.104	0.01
RDC_MRS	W_G09	2014-03-26	2014	41	F	0.698	0.247	0.144	0.425	0.099
RDC_MRS	W_G10	2014-08-28	2014	38	M	4.128	0.625	0.762	2.745	0.186
RDC_MRS	W_G11	2014-08-12	2014	58	F	0.263	1.794	0.073	0	0.045
RDC_MRS	W_G12	2014-08-11	2014	54	M	0.375	1.062	2.961	0.162	0.576
RDC_MRS	W_H01	2014-06-16	2014	51	F	15.114	0.135	0.553	0.129	0.238
RDC_MRS	W_H02	2014-05-27	2014	53	M	0.992	0.229	0.236	0.065	0
RDC_MRS	W_H03	2014-06-11	2014	42	M	0.655	0.116	0.069	0.013	0.092
RDC_MRS	W_H04	2014-06-17	2014	43	F	1.822	0.387	0.29	0	2.535
RDC_MRS	W_H05	2014-03-25	2014	40	F	0.482	0.161	0.141	0.016	0.044
RDC_MRS	W_H06	2014-03-18	2014	56	F	0.069	0.064	0.142	0.089	0
RDC_MRS	W_H07	2014-04-03	2014	68	M	0.727	0.318	1.864	0	0.022
RDC_MRS	W_H08	2014-03-18	2014	49	F	0.077	0.059	0	0.018	0
RDC_MRS	W_H09	2014-03-28	2014	44	F	0.181	0.108	0.535	0.238	0.052
RDC_MRS	W_H10	2014-09-04	2014	38	M	1.208	0.272	9.966	0.174	0.955
RDC_MRS	W_H11	2014-08-15	2014	64	F	1.333	0.296	5.569	0.183	0.026
RDC_MRS	W_H12	2014-08-12	2014	25	F	4.585	17.782	3.592	3.709	0.054
RDC_MRS	X_A01	2014-08-18	2014	49	F	1.026	0.21	2.11	0.053	0.153
RDC_MRS	X_A02	2014-09-11	2014	39	F	0.075	0.069	0	0	0.008
RDC_MRS	X_A03	2014-08-14	2014	38	M	0.112	0.235	2.907	0.064	0
RDC_MRS	X_A04	2014-09-16	2014	36	M	0.256	0.036	1.055	0	0.113
RDC_MRS	X_A05	2014-09-01	2014	39	M	3.063	0.302	0.887	0.158	0
RDC_MRS	X_A06	2014-11-18	2014	31	F	0.233	0.191	0.67	0.001	0.003
RDC_MRS	X_A07	2014-12-22	2014	52	F	0.617	0.333	0.548	0.15	0.142
RDC_MRS	X_A08	2014-11-14	2014	49	F	0.618	0.098	16.831	0.458	0.109
RDC_MRS	X_A09	2014-12-04	2014	65	F	0.564	0.872	0.44	0	0.133
RDC_MRS	X_A10	2014-12-06	2014	35	M	0.921	0.597	0.322	0.372	0.29
RDC_MRS	X_A11	2014-11-20	2014	62	F	0.088	0.047	0.161	0.123	0.134
RDC_MRS	X_A12	2014-12-08	2014	42	M	3.137	0.244	0.239	0.395	0
RDC_MRS	X_B01	2014-08-18	2014	46	M	0.04	0.292	1.215	0	0.051
RDC_MRS	X_B02	2014-09-15	2014	39	M	0.833	0.095	3.239	0	0.788
RDC_MRS	X_B03	2014-08-21	2014	32	F	0.661	0.993	0.813	0	0
RDC_MRS	X_B04	2014-08-19	2014	46	F	1.735	0	26.971	1.352	22.59
RDC_MRS	X_B05	2014-09-12	2014	31	M	0.557	0	2.405	0	1.832
RDC_MRS	X_B06	2014-11-19	2014	26	F	0.061	0.081	0.017	0.082	0.109
RDC_MRS	X_B07	2014-11-12	2014	46	F	2.086	22.207	20.194	4.327	0.153
RDC_MRS	X_B08	2014-11-16	2014	43	F	0.912	0.153	0.53	0	0.103
RDC_MRS	X_B09	2014-11-10	2014	45	M	0.923	2.208	0.677	0.198	0.298
RDC_MRS	X_B10	2014-11-15	2014	78	F	0.434	0.38	1.392	0.631	0
RDC_MRS	X_B11	2014-11-26	2014	45	F	1.536	0.91	1.44	0.495	0.001
RDC_MRS	X_B12	2014-12-08	2014	24	M	0.796	0.075	0.333	0.022	0.078
RDC_MRS	X_C01	2014-08-25	2014	27	F	0.146	0.935	0.166	1.328	1.682
RDC_MRS	X_C02	2014-09-16	2014	26	F	0.131	0.034	2.404	0.185	0
RDC_MRS	X_C03	2014-08-25	2014	31	F	0.103	0.015	5.094	0.028	0
RDC_MRS	X_C04	2014-08-25	2014	34	F	2.193	0.169	0.828	0.045	0.089
RDC_MRS	X_C05	2014-11-15	2014	38	M	0.055	0.12	0.35	0.208	0.071
RDC_MRS	X_C06	2014-11-20	2014	35	F	48.984	0.258	5.687	0.033	0
RDC_MRS	X_C07	2014-11-15	2014	47	F	2.082	0.826	1.288	0.049	1.728
RDC_MRS	X_C08	2014-11-16	2014	41	F	1.279	0.384	2.753	0.085	0.613
RDC_MRS	X_C09	2014-12-01	2014	48	M	0.178	0.097	0.448	0.055	0
RDC_MRS	X_C10	2014-11-18	2014	39	F	1.647	0.533	0.888	0.374	0.08
RDC_MRS	X_C11	2014-11-27	2014	50	F	0.131	0.171	0.613	0.198	0.089
RDC_MRS	X_C12	2014-12-05	2014	21	F	1.196	0.117	5.037	0.131	0.267
RDC_MRS	X_D01	2014-08-28	2014	52	M	0.672	1.055	0.404	0	0.238
RDC_MRS	X_D02	2014-09-17	2014	30	F	1.712	0.121	0	0.222	0.032
RDC_MRS	X_D03	2014-08-30	2014	32	M	1.558	1.787	3.982	0.071	31.29
RDC_MRS	X_D04	2014-08-25	2014	29	F	0.92	0.166	4.604	0.26	0.209
RDC_MRS	X_D05	2014-11-18	2014	45	M	0.123	1.945	22.447	0.265	2.054
RDC_MRS	X_D06	2014-11-20	2014	37	F	0.65	0.072	5.213	0	0
RDC_MRS	X_D07	2014-11-16	2014	50	F	0.758	0.019	23.834	0.023	0
RDC_MRS	X_D08	2014-11-18	2014	56	F	1.625	0.197	0.391	0	0.006
RDC_MRS	X_D09	2014-12-07	2014	37	M	2.164	0.069	0.682	0	0.191
RDC_MRS	X_D10	2014-11-16	2014	40	F	0.223	0.289	2.188	1.317	0.183
RDC_MRS	X_D11	2014-11-26	2014	45	F	3.586	0.176	0.225	0.583	0.446
RDC_MRS	X_D12	2014-12-02	2014	30	M	0.049	0.039	8.875	0	0.308
RDC_MRS	X_E01	2014-09-01	2014	39	F	0.144	0.053	0	0.025	0
RDC_MRS	X_E02	2014-09-18	2014	48	M	0.148	0.108	0.731	0.004	0.96
RDC_MRS	X_E03	2014-09-04	2014	59	M	0.742	0.107	0.888	0.087	0.139
RDC_MRS	X_E04	2014-09-01	2014	30	F	3.701	0.062	0.011	0.241	0.235
RDC_MRS	X_E05	2014-11-14	2014	31	F	0.212	0.721	0.544	0.007	0.04
RDC_MRS	X_E06	2014-11-28	2014	35	F	0.746	0.097	30.297	0.016	0.203
RDC_MRS	X_E07	2014-11-26	2014	80	F	0.279	0.117	0.366	0.221	0.082
RDC_MRS	X_E08	2014-11-16	2014	64	F	3.246	0.349	0.207	0.053	0.079
RDC_MRS	X_E09	2014-12-04	2014	40	M	10.288	0.966	0.363	0.101	0.218
RDC_MRS	X_E10	2014-11-19	2014	86	F	2.431	0.086	0.389	0.193	0.067
RDC_MRS	X_E11	2014-11-29	2014	39	M	2.391	0.373	5.194	0.208	0.786
RDC_MRS	X_E12	2014-12-02	2014	24	M	6.751	0.758	0.511	2.236	0.098
RDC_MRS	X_F01	2014-09-04	2014	36	M	0.363	0.387	0	0.462	0
RDC_MRS	X_F02	2014-09-22	2014	30	F	0.357	0.388	2.817	0.048	0.07
RDC_MRS	X_F03	2014-09-09	2014	39	F	1.215	0.167	4.115	0	0
RDC_MRS	X_F04	2014-09-08	2014	28	F	0.174	0.753	0.089	0.165	0.272
RDC_MRS	X_F05	2014-11-17	2014	52	F	0.652	0.343	3.166	0.285	1.829
RDC_MRS	X_F06	2014-12-01	2014	45	M	0.249	0.12	4.293	0	0.38
RDC_MRS	X_F07	2014-11-29	2014	82	F	0.234	0.077	4.533	0.39	0.006
RDC_MRS	X_F08	2014-11-26	2014	47	F	0.085	0.087	0.098	0.078	0.037
RDC_MRS	X_F09	2014-12-09	2014	50	M	6.605	9.58	0.571	0.259	0.043
RDC_MRS	X_F10	2014-11-20	2014	62	M	0.266	0.104	0.199	0.021	0.057
RDC_MRS	X_F11	2014-11-29	2014	39	M	1.464	0.795	1.585	0.051	0.092
RDC_MRS	X_F12	2014-12-03	2014	39	F	0.094	0.047	1.44	0.298	0.786
RDC_MRS	X_G01	2014-09-08	2014	29	M	0.836	0.105	4.613	0.185	0
RDC_MRS	X_G02	2014-08-05	2014	32	F	2.315	0.214	1.871	0.854	0.928
RDC_MRS	X_G03	2014-09-10	2014	54	F	4.628	0.431	13.112	0.031	0.066
RDC_MRS	X_G04	2014-09-15	2014	41	F	0.409	0.265	13.594	0	0.063
RDC_MRS	X_G05	2014-11-17	2014	36	F	0.061	0.108	0.893	0	0
RDC_MRS	X_G06	2014-12-04	2014	32	F	0.419	0.102	5.841	0	0.055
RDC_MRS	X_G07	2014-12-07	2014	40	M	7.211	9.572	0.845	0.37	1.174
RDC_MRS	X_G08	2014-11-27	2014	60	F	6.827	0.1	0.608	0.139	0.057
RDC_MRS	X_G09	2014-12-08	2014	35	F	23.699	0.078	0.552	0.036	1.219
RDC_MRS	X_G10	2014-11-19	2014	35	F	1.072	0.108	0.125	0.094	0.145
RDC_MRS	X_G11	2014-12-04	2014	61	F	0.043	0.155	0.088	0	0.018
RDC_MRS	X_G12	2014-12-02	2014	30	F	0.608	0.273	0.34	0	0.247
RDC_MRS	X_H01	2014-09-10	2014	30	F	2.185	0.064	0.33	0.184	0.011
RDC_MRS	X_H02	2014-08-09	2014	30	F	2.912	0.148	0	0.086	0.091
RDC_MRS	X_H03	2014-09-10	2014	35	F	0.539	0.351	1.057	0	0.835
RDC_MRS	X_H04	2014-09-16	2014	32	F	2.451	0.398	4.601	0.209	3.669
RDC_MRS	X_H05	2014-11-17	2014	71	F	0.291	0.282	0.737	0.07	0.067
RDC_MRS	X_H06	2014-12-04	2014	38	F	0.202	1.029	10.546	0.238	0.29
RDC_MRS	X_H07	2014-12-07	2014	46	F	5.48	0.209	26.911	0.074	0.26
RDC_MRS	X_H08	2014-12-01	2014	45	F	1.23	2.21	0.428	0	0
RDC_MRS	X_H09	2014-12-11	2014	54	F	1.231	0.146	0.129	0.282	0.287
RDC_MRS	X_H10	2014-11-20	2014	52	M	0.904	6.902	2.04	0.913	0.221
RDC_MRS	X_H11	2014-12-04	2014	28	F	10.144	0.161	0.241	0.052	0
RDC_MRS	X_H12	2014-12-09	2014	27	F	0.025	0.084	0.161	0.012	0.015
RDC_MRS	Y_A01	2015-07-14	2015	36	M	0.151	0.004	0.461	0.038	0.18
RDC_MRS	Y_A02	2015-06-19	2015	59	F	1.89	0.358	0.707	0.341	0.545
RDC_MRS	Y_A03	2015-07-14	2015	33	F	0.46	0.318	0.93	0.221	0.78
RDC_MRS	Y_A04	2015-06-25	2015	48	F	44.28	0.21	2.624	0	2.662
RDC_MRS	Y_A05	2015-07-17	2015	55	F	1.683	8.26	2.175	0.437	1.092
RDC_MRS	Y_A06	2015-11-23	2015	53	F	0.31	0.108	1.38	0.475	0.109
RDC_MRS	Y_A07	2015-06-22	2015	33	M	4.2	0.235	1.731	0.072	0.159
RDC_MRS	Y_A08	2015-06-24	2015	35	F	0.131	0.076	1.977	0.075	0.07
RDC_MRS	Y_A09	2015-11-20	2015	36	M	1.361	0.334	1.018	0.061	0.127
RDC_MRS	Y_A10	2015-12-15	2015	37	F	0.599	0.169	3.047	0	1.071
RDC_MRS	Y_A11	2015-11-18	2015	71	F	30.882	0.834	4.795	0	0.032
RDC_MRS	Y_A12	2015-11-24	2015	35	F	0.107	0.074	5.594	0.049	0.015
RDC_MRS	Y_B01	2015-07-16	2015	38	F	0.814	1.974	2.576	1.716	0.094
RDC_MRS	Y_B02	2015-07-19	2015	72	M	0.221	0.364	18.754	0.246	7.281
RDC_MRS	Y_B03	2015-07-19	2015	73	F	0.361	0.4	0.126	0.331	0.103
RDC_MRS	Y_B04	2015-06-25	2015	45	M	17.962	3.68	3.169	0.447	0.257
RDC_MRS	Y_B05	2015-07-19	2015	30	F	0.105	0.061	0.069	0.117	0
RDC_MRS	Y_B06	2015-11-21	2015	55	F	0.37	0.042	0.203	0.257	0
RDC_MRS	Y_B07	2015-07-02	2015	36	F	36.662	0.293	2.103	0	2.579
RDC_MRS	Y_B08	2015-07-13	2015	40	F	0.048	0.025	0.575	0	0.135
RDC_MRS	Y_B09	2015-11-23	2015	33	M	0.893	1.033	0.818	0.04	0.282
RDC_MRS	Y_B10	2015-11-18	2015	51	F	1.502	0.126	9.1	0.211	0.067
RDC_MRS	Y_B11	2015-11-18	2015	35	F	1.229	11.409	1.984	0.249	1.126
RDC_MRS	Y_B12	2015-11-30	2015	59	F	0.072	0.052	0.127	0.172	0.027
RDC_MRS	Y_C01	2015-06-15	2015	36	M	1.391	0.427	2.298	0.021	0.945
RDC_MRS	Y_C02	2015-07-15	2015	38	F	1.381	0.039	2.173	0.151	1.836
RDC_MRS	Y_C03	2015-07-21	2015	82	M	17.036	0.191	3.07	0.016	0
RDC_MRS	Y_C04	2015-07-01	2015	39	F	0.26	0.278	61.511	0.02	0
RDC_MRS	Y_C05	2015-07-25	2015	31	M	0.201	0.058	52.034	0.027	0.066
RDC_MRS	Y_C06	2015-11-27	2015	33	F	0.092	0.09	1.396	0.145	0.498
RDC_MRS	Y_C07	2015-07-03	2015	73	M	0.279	0.318	1.527	0	7.837
RDC_MRS	Y_C08	2015-07-17	2015	36	F	3.592	0.137	0.228	0.046	0.157
RDC_MRS	Y_C09	2015-11-23	2015	40	M	1.865	0.109	2.085	0	0.074
RDC_MRS	Y_C10	2015-11-20	2015	57	F	14.321	0.051	65.583	0.17	0.03
RDC_MRS	Y_C11	2015-12-08	2015	35	M	4.017	0.141	0.638	0.049	0.399
RDC_MRS	Y_C12	2015-11-30	2015	80	M	0.233	0.385	3.898	0.217	2.211
RDC_MRS	Y_D01	2015-06-21	2015	38	F	0.458	0.081	3.334	0	0
RDC_MRS	Y_D02	2015-07-06	2015	46	F	0.533	0.126	0	0.083	0.181
RDC_MRS	Y_D03	2015-07-22	2015	42	F	2.269	0.177	0.306	0.112	0.438
RDC_MRS	Y_D04	2015-07-04	2015	46	F	1.909	0.691	1.907	0.009	0.55
RDC_MRS	Y_D05	2015-11-16	2015	51	F	0.513	0.222	0	0.683	0.548
RDC_MRS	Y_D06	2015-11-28	2015	33	M	0.1	0.063	1.149	0.114	0.337
RDC_MRS	Y_D07	2015-07-08	2015	72	M	2.21	8.925	0	0	0
RDC_MRS	Y_D08	2015-07-17	2015	31	F	0.633	0.132	0.291	0.064	0
RDC_MRS	Y_D09	2015-11-23	2015	47	M	2.667	0.311	1.88	0.142	0.405
RDC_MRS	Y_D10	2015-12-08	2015	33	F	14.495	0.48	0.329	0	0
RDC_MRS	Y_D11	2015-12-08	2015	35	F	0.159	0.706	0.691	0.241	0
RDC_MRS	Y_D12	2015-11-30	2015	70	M	2.041	0.127	1.106	0.258	0
RDC_MRS	Y_E01	2015-06-26	2015	35	M	0.422	0.177	0.791	0.362	0.148
RDC_MRS	Y_E02	2015-07-11	2015	36	F	0.1	0.154	0.069	0	0.203
RDC_MRS	Y_E03	2015-07-25	2015	57	F	0.233	0.114	0.097	0.001	0.127
RDC_MRS	Y_E04	2015-07-06	2015	35	M	1.56	0.63	8.789	0	0.394
RDC_MRS	Y_E05	2015-11-17	2015	46	F	0.607	0.643	0.489	0	0.254
RDC_MRS	Y_E06	2015-11-21	2015	49	F	0.51	0.141	7.192	0.079	19.822
RDC_MRS	Y_E07	2015-07-09	2015	34	F	1.425	0.094	5.627	0.262	0.259
RDC_MRS	Y_E08	2015-12-14	2015	48	M	1.312	0.117	0.663	0	0.07
RDC_MRS	Y_E09	2015-12-07	2015	42	M	8.776	0.054	14.507	0.017	4.998
RDC_MRS	Y_E10	2015-12-10	2015	62	F	0.182	0.18	3.386	0.035	0.138
RDC_MRS	Y_E11	2015-12-14	2015	36	F	0.739	1.57	0.436	0.168	0
RDC_MRS	Y_E12	2015-11-30	2015	34	F	1.26	0.17	3.229	0.397	0.438
RDC_MRS	Y_F01	2015-07-13	2015	46	F	0.654	0.079	1.22	0.028	0.114
RDC_MRS	Y_F02	2015-06-25	2015	39	M	3.558	14.688	0.236	0.033	0
RDC_MRS	Y_F03	2015-06-14	2015	85	F	0.641	1.227	0.763	0	0.131
RDC_MRS	Y_F04	2015-06-29	2015	61	M	31.026	0.271	0.937	0.055	0.188
RDC_MRS	Y_F05	2015-11-18	2015	38	F	0.248	0.024	0.947	0.091	0.429
RDC_MRS	Y_F06	2015-12-03	2015	33	F	0.703	6.212	0.609	0.099	2.023
RDC_MRS	Y_F07	2015-07-09	2015	47	F	3.755	4.587	0.585	0	0
RDC_MRS	Y_F08	2015-12-15	2015	45	F	0.27	0.116	8.3	0	0.276
RDC_MRS	Y_F09	2015-12-08	2015	58	F	3.707	0.032	0.02	0.11	0.073
RDC_MRS	Y_F10	2015-12-10	2015	35	F	0.417	0.214	0.347	0	0.266
RDC_MRS	Y_F11	2015-12-15	2015	52	F	7.139	0.507	0.245	0	0.123
RDC_MRS	Y_F12	2015-12-07	2015	33	F	0.124	0.089	0.679	0	0.227
RDC_MRS	Y_G01	2015-07-14	2015	50	F	0.083	0.021	0.157	0.177	0.392
RDC_MRS	Y_G02	2015-06-23	2015	47	M	0.668	0.135	0.953	0.215	0.026
RDC_MRS	Y_G03	2015-06-15	2015	59	F	0.345	0.107	1.66	0.172	0.243
RDC_MRS	Y_G04	2015-07-17	2015	35	M	4.877	0.624	1.418	0.356	0.456
RDC_MRS	Y_G05	2015-11-19	2015	56	M	0.282	0.073	8.353	0.131	2.075
RDC_MRS	Y_G06	2015-12-04	2015	53	F	0.189	0.183	15.144	0.377	6.403
RDC_MRS	Y_G07	2015-07-09	2015	67	M	9.654	0	0	0.582	0
RDC_MRS	Y_G08	2015-11-18	2015	71	M	0.562	0.468	3.289	1.162	1.285
RDC_MRS	Y_G09	2015-12-11	2015	53	M	0.081	0.326	3.569	0.096	0.014
RDC_MRS	Y_G10	2015-12-14	2015	60	F	0.219	0.166	0.248	0.057	0.105
RDC_MRS	Y_G11	2015-11-18	2015	53	F	1.084	0.017	0.438	0.125	0.371
RDC_MRS	Y_G12	2015-12-08	2015	36	F	0.126	0.5	0.411	0	0.05
RDC_MRS	Y_H01	2015-07-19	2015	41	M	1.161	0.265	1.517	0.065	0.561
RDC_MRS	Y_H02	2015-07-02	2015	35	M	1.669	0.105	0.662	0.108	0
RDC_MRS	Y_H03	2015-06-25	2015	36	F	0.712	1.154	3.286	0.057	1.188
RDC_MRS	Y_H04	2015-07-14	2015	37	M	0.142	0.072	2.32	0.025	0.084
RDC_MRS	Y_H05	2015-11-22	2015	48	M	0.157	0.217	0.406	0	0.028
RDC_MRS	Y_H06	2015-12-09	2015	48	F	0.059	0.2	0.984	1.44	0.21
RDC_MRS	Y_H07	2015-07-10	2015	43	M	1.572	1.344	0	0.719	0
RDC_MRS	Y_H08	2015-11-18	2015	56	F	13.921	0.163	3.181	0.01	0.005
RDC_MRS	Y_H09	2015-12-11	2015	56	F	0.59	0.659	0	0	0.082
RDC_MRS	Y_H10	2015-12-15	2015	78	M	1.748	0.249	1.28	0	0.073
RDC_MRS	Y_H11	2015-11-23	2015	35	M	0.144	0.087	3.442	0.032	0
RDC_MRS	Y_H12	2015-12-14	2015	42	F	1.038	0.53	4.152	0.045	0.111
RDC_MRS	Z_A01	2015-09-30	2015	48	M	1.053	1.639	2.432	0.191	6.756
RDC_MRS	Z_A02	2015-10-14	2015	40	M	2.244	0.664	5.838	0	0.148
RDC_MRS	Z_A03	2015-10-24	2015	38	F	1.919	0.2	3.722	0.121	3.006
RDC_MRS	Z_A04	2015-10-08	2015	39	F	2.364	0.338	3.579	0.04	1.472
RDC_MRS	Z_A05	2015-09-30	2015	28	F	0.316	0.156	0.592	0.285	0.058
RDC_MRS	Z_A06	2015-09-30	2015	26	F	1.313	3.594	3.784	0.157	0.578
RDC_MRS	Z_A07	2015-10-20	2015	63	F	0.114	0.208	2.982	0	0.097
RDC_MRS	Z_A08	2015-10-27	2015	30	F	5.182	0.336	0.661	0	0.054
RDC_MRS	Z_A09	2015-10-09	2015	30	F	0.314	0.405	7.828	0.006	0.06
RDC_MRS	Z_A10	2015-08-17	2015	38	M	1.089	0.111	0.125	0.009	0.038
RDC_MRS	Z_A11	2015-03-12	2015	38	F	2.261	0.322	0.475	0.567	0.095
RDC_MRS	Z_A12	2015-03-07	2015	29	F	0.197	0.133	0.624	0.027	0.126
RDC_MRS	Z_B01	2015-09-30	2015	38	M	4.242	0.342	0.537	0	0.136
RDC_MRS	Z_B02	2015-10-16	2015	57	F	0.236	0.366	0	0.56	0.145
RDC_MRS	Z_B03	2015-10-26	2015	42	F	0.148	0.066	0.338	0.06	0.005
RDC_MRS	Z_B04	2015-10-08	2015	42	F	8.547	0.768	43.389	0.161	44.684
RDC_MRS	Z_B05	2015-10-20	2015	27	F	1.23	0.159	2.318	0.004	0.051
RDC_MRS	Z_B06	2015-10-01	2015	33	F	0.832	0.12	9.402	0.073	0.141
RDC_MRS	Z_B07	2015-10-20	2015	26	M	1.628	0.213	1.462	0.023	0.251
RDC_MRS	Z_B08	2015-10-27	2015	31	F	0.6	0.143	25.543	1.007	0
RDC_MRS	Z_B09	2015-10-13	2015	29	M	0.177	0.137	1.784	0	0
RDC_MRS	Z_B10	2015-08-18	2015	32	F	0.098	0.072	0.264	0.045	0.11
RDC_MRS	Z_B11	2015-08-23	2015	23	F	0.524	0.373	0.184	0.146	0.209
RDC_MRS	Z_B12	2015-03-09	2015	57	M	1.297	0.3	1.094	0	0.087
RDC_MRS	Z_C01	2015-10-03	2015	62	F	3.483	0.122	0.718	0.414	0.775
RDC_MRS	Z_C02	2015-10-17	2015	55	F	9.952	0.071	4.804	0	1.525
RDC_MRS	Z_C03	2015-10-29	2015	50	F	1.982	0.193	1.686	0.031	0.439
RDC_MRS	Z_C04	2015-10-12	2015	38	F	1.601	0.878	4.951	0	0.166
RDC_MRS	Z_C05	2015-10-23	2015	32	F	0.664	0	0	3.442	0
RDC_MRS	Z_C06	2015-10-01	2015	27	F	1.241	0.451	2.117	0.438	0.569
RDC_MRS	Z_C07	2015-10-22	2015	29	F	0.14	0.117	2.569	0	0.152
RDC_MRS	Z_C08	2015-10-28	2015	29	F	0.524	0.337	0.698	0.281	0.181
RDC_MRS	Z_C09	2015-10-13	2015	50	M	0.571	0.362	0.806	0.311	0.067
RDC_MRS	Z_C10	2015-08-19	2015	30	M	3.413	0.091	0.1	0.085	0.016
RDC_MRS	Z_C11	2015-03-02	2015	52	F	4.76	0.005	0.093	0	0.156
RDC_MRS	Z_C12	2015-03-10	2015	41	F	0.586	0.147	1.058	0.186	0.148
RDC_MRS	Z_D01	2015-10-08	2015	27	M	1.162	0.272	0.04	0.07	0.261
RDC_MRS	Z_D02	2015-10-17	2015	34	F	0.595	1.531	6.044	0	0.28
RDC_MRS	Z_D03	2015-10-29	2015	29	F	2.077	0.173	21.986	0.02	0.261
RDC_MRS	Z_D04	2015-10-12	2015	34	F	0.331	0.076	4.871	0.066	0.199
RDC_MRS	Z_D05	2015-10-26	2015	82	F	0.747	0.219	5.415	0	0.729
RDC_MRS	Z_D06	2015-10-02	2015	32	F	1.298	0.177	4.08	0.176	0.084
RDC_MRS	Z_D07	2015-10-26	2015	33	F	5.025	1.263	0.379	0	0.332
RDC_MRS	Z_D08	2015-10-28	2015	30	F	5.494	0.134	0.213	0.37	0
RDC_MRS	Z_D09	2015-10-13	2015	48	M	0.327	0.582	1.695	0	0.117
RDC_MRS	Z_D10	2015-09-02	2015	27	F	0	0	0	0	0
RDC_MRS	Z_D11	2015-03-03	2015	60	M	0.318	0.376	0.457	0	0.585
RDC_MRS	Z_D12	2015-08-20	2015	29	F	42.089	1.007	0.165	2.041	0.066
RDC_MRS	Z_E01	2015-10-10	2015	54	F	0.411	0.256	0.19	0.107	0.183
RDC_MRS	Z_E02	2015-10-20	2015	61	M	3.206	0.837	1.205	0.106	0.219
RDC_MRS	Z_E03	2015-10-30	2015	34	F	2.946	0.13	0.338	0.043	0.042
RDC_MRS	Z_E04	2015-10-14	2015	56	F	0.768	1.355	2.004	0.134	1.625
RDC_MRS	Z_E05	2015-10-28	2015	58	F	0.977	0.167	1.353	0	0.108
RDC_MRS	Z_E06	2015-10-02	2015	36	M	1.297	0.624	24.103	0.356	0.341
RDC_MRS	Z_E07	2015-10-27	2015	27	M	0.356	0.28	0	2.914	0
RDC_MRS	Z_E08	2015-11-03	2015	32	F	4.829	0.427	0.137	0.673	0.006
RDC_MRS	Z_E09	2015-10-20	2015	38	F	0.231	0.181	0.881	0.046	0.039
RDC_MRS	Z_E10	2015-03-04	2015	30	F	5.301	0.318	1.434	0.174	0.229
RDC_MRS	Z_E11	2015-03-05	2015	52	M	0.134	0.248	10.826	0.057	0.351
RDC_MRS	Z_E12	2015-08-24	2015	47	M	35.983	0.191	2.362	0.012	0.127
RDC_MRS	Z_F01	2015-10-12	2015	30	F	0.776	0.301	9.296	0.063	1.048
RDC_MRS	Z_F02	2015-10-22	2015	31	F	0.032	0.168	2.229	0.022	0.023
RDC_MRS	Z_F03	2015-11-03	2015	75	F	0.445	0.448	0.353	0.066	1.433
RDC_MRS	Z_F04	2015-10-14	2015	56	F	0.535	0.133	3.455	0	0.593
RDC_MRS	Z_F05	2015-10-31	2015	26	M	12.742	0.165	0.618	0.044	1.223
RDC_MRS	Z_F06	2015-10-05	2015	34	F	4.241	0.142	0.82	0	0.311
RDC_MRS	Z_F07	2015-10-12	2015	35	F	0.118	0.09	4.012	0.176	2.188
RDC_MRS	Z_F08	2015-09-29	2015	51	M	0.873	0	0	0.34	0
RDC_MRS	Z_F09	2015-03-09	2015	47	F	1.266	0.099	0.247	0.189	0.179
RDC_MRS	Z_F10	2015-03-09	2015	48	F	0.278	0.122	3.706	0.019	8.208
RDC_MRS	Z_F11	2015-03-09	2015	47	F	1.269	0.117	0.815	0.152	0
RDC_MRS	Z_F12	2015-08-26	2015	65	F	0.841	0	0	0.474	0
RDC_MRS	Z_G01	2015-10-14	2015	41	F	0.574	0.273	1.585	0.092	0.114
RDC_MRS	Z_G02	2015-10-24	2015	33	F	0.521	0.372	3.365	0.033	0.13
RDC_MRS	Z_G03	2015-09-29	2015	44	F	0.599	0.334	0.292	0.078	0.461
RDC_MRS	Z_G04	2015-10-15	2015	56	F	6.617	1.421	1.245	3.181	0.604
RDC_MRS	Z_G05	2015-09-28	2015	27	F	0.261	0.251	0.186	0.006	1.417
RDC_MRS	Z_G06	2015-10-12	2015	69	F	0.348	0.011	1.716	0.042	0.041
RDC_MRS	Z_G07	2015-10-19	2015	33	F	0.231	0.091	0.241	0	0
RDC_MRS	Z_G08	2015-10-08	2015	29	M	0.494	0.549	0.731	0.1	0.584
RDC_MRS	Z_G09	2015-03-12	2015	33	M	0.78	0.317	3.683	0.23	0.117
RDC_MRS	Z_G10	2015-03-09	2015	23	M	0.506	15.311	1.659	0	11.047
RDC_MRS	Z_G11	2015-03-10	2015	44	M	1.953	0.31	3.807	0.12	4.825
RDC_MRS	Z_G12	2015-08-26	2015	42	M	4.076	0.117	2.88	0.588	1.443
RDC_MRS	Z_H01	2015-10-14	2015	64	M	1.515	11.146	0.691	0.104	0.138
RDC_MRS	Z_H02	2015-10-24	2015	56	M	0.284	0.691	2.648	0	0.03
RDC_MRS	Z_H03	2015-10-07	2015	38	M	0.231	0.176	0	0.029	0.045
RDC_MRS	Z_H04	2015-10-28	2015	23	F	0.966	1.604	2.105	0.085	0.729
RDC_MRS	Z_H05	2015-09-29	2015	27	F	2.077	0.296	0.953	0.291	0.178
RDC_MRS	Z_H06	2015-10-14	2015	38	M	1.003	0.693	0.178	0	0.005
RDC_MRS	Z_H07	2015-10-27	2015	30	F	0.08	0.151	3.613	0.087	0
RDC_MRS	Z_H08	2015-10-09	2015	24	F	0.117	1.087	0.349	0	0.089
RDC_MRS	Z_H09	2015-08-17	2015	40	M	0.158	0.154	9.957	0.413	9.168
RDC_MRS	Z_H10	2015-03-10	2015	31	M	6.133	0.832	8.369	0.119	3.997
RDC_MRS	Z_H11	2015-08-21	2015	29	M	1.634	0.289	20.367	0	0.344
RDC_MRS	Z_H12	2015-08-31	2015	33	F	6.48	0.069	0	0.006	0

## Sheet: Sénégal
Pays	Puits	Date of Sampling	Year of Sampling	Age	Sexe	N	S1	S2	RBD	NTD
SENEGAL	1_A01	2018-11-05	2018	18	F	2.501	1.356	3.038	0.131	1.905
SENEGAL	1_A02	2018-11-03	2018	26	F	0.036	0.057	0.101	0.031	0.049
SENEGAL	1_A03	2018-11-04	2018	40	F	0.015	0.05	0.114	0.066	0.041
SENEGAL	1_A04	2018-11-06	2018			0.106	0.066	0.009	0.021	0.028
SENEGAL	1_A05	2019-09-07	2019	30	F	0.536	0.107	1.809	0.257	0.004
SENEGAL	1_A06	2019-09-07	2019	32	M	3.821	0.622	2.603	0.036	0.541
SENEGAL	1_A07	2019-09-07	2019	65	F	0.091	0.054	0.083	0.134	0.068
SENEGAL	1_A08	2019-09-07	2019	69	M	1.238	0.035	0.057	6.36	0.178
SENEGAL	1_A09	2019-09-07	2019	74	M	3.172	0.796	2.819	0.038	7.439
SENEGAL	1_B01	2018-11-03	2018	24	F	0.089	0.052	0.029	0.007	0
SENEGAL	1_B02	2018-11-03	2018	18	F	0.064	0.127	0.032	0.056	0.093
SENEGAL	1_B03	2018-11-04	2018	35	M	0.077	0.092	0	0.071	0.082
SENEGAL	1_B04	2018-11-05	2018	43	M	0.087	0.062	0.023	0.084	0.07
SENEGAL	1_B05	2019-09-07	2019	35	F	5.648	0.501	47.661	1.642	0.072
SENEGAL	1_B06	2019-09-07	2019	41	M	0.201	1.001	0.074	0.089	0
SENEGAL	1_B07	2019-09-07	2019	47	M	0.087	0.04	0.106	0.052	5.835
SENEGAL	1_B08	2019-09-07	2019	31	F	0.023	0.087	0.106	0.104	0.014
SENEGAL	1_B09	2019-09-07	2019	69	F	2.485	1.614	0.072	0.285	1.965
SENEGAL	1_C01	2018-11-02	2018	32	M	0.096	0.07	0.43	0	0.033
SENEGAL	1_C02	2018-11-03	2018	28	F	0.422	0.14	0.018	0	0.037
SENEGAL	1_C03	2018-11-04	2018	30	F	0.043	0.012	0.022	0	0.013
SENEGAL	1_C04	2018-11-18	2018	30	M	0.058	0.03	0.01	0.085	0.048
SENEGAL	1_C05	2019-09-07	2019	24	F	0.145	0.075	0.552	0.058	0.009
SENEGAL	1_C06	2019-09-07	2019	21	F	2.279	0.432	0.879	0.259	2.547
SENEGAL	1_C07	2019-09-07	2019	59	M	0.061	0.103	0.085	0.215	0.195
SENEGAL	1_C08	2019-09-07	2019	61	M	0.092	0.211	0	0.033	0.09
SENEGAL	1_D01	2018-11-05	2018	20	F	0.065	0.04	0.036	0.044	0.013
SENEGAL	1_D02	2018-11-03	2018	23	F	0.072	0.061	0.018	0	0.1
SENEGAL	1_D03	2018-11-05	2018	32	M	0.09	0.032	0.011	0.848	0
SENEGAL	1_D04	2018-11-05	2018	35	F	1.165	0.015	0.046	0.015	0.097
SENEGAL	1_D05	2019-09-07	2019	31	F	0.05	0.051	0.155	0	0.057
SENEGAL	1_D06	2019-09-07	2019	33	F	1.11	4.072	0.261	2.608	1.473
SENEGAL	1_D07	2019-09-07	2019	47	M	0.041	0.068	0.037	0	0.064
SENEGAL	1_D08	2019-09-07	2019	57	M	0.037	0.026	0.294	0.095	0
SENEGAL	1_E01	2018-11-03	2018	24	M	0.389	0.081	0.386	0.128	0.146
SENEGAL	1_E02	2018-11-03	2018	32	M	0.065	0.719	0.029	0.096	2.008
SENEGAL	1_E03	2018-11-06	2018	33	M	0.03	0.057	0	0.012	0.03
SENEGAL	1_E04	2018-11-05	2018	21	M	0.062	0.058	0.216	0.082	5.597
SENEGAL	1_E05	2019-09-07	2019	3	M	0.057	0.019	0	0.055	0.163
SENEGAL	1_E06	2019-09-07	2019	61	F	1.899	0.269	0.105	0	0
SENEGAL	1_E07	2019-09-07	2019	28	M	0.044	0.082	0.14	0.083	0.092
SENEGAL	1_E08	2019-09-07	2019	45	F	0.138	0.079	0.022	0.224	0.071
SENEGAL	1_F01	2018-11-03	2018	26	M	0.111	0.081	0.015	0.083	1.074
SENEGAL	1_F02	2018-11-05	2018	24	M	0.012	0.08	0.013	0.04	0
SENEGAL	1_F03	2018-11-06	2018			1.174	0.1	0	0	0.072
SENEGAL	1_F04	2018-11-05	2018	21	F	0.094	0.06	0.176	0.058	0.127
SENEGAL	1_F05	2019-09-07	2019	19	F	0.07	0.129	0.061	0.075	5.762
SENEGAL	1_F06	2019-09-07	2019	46	M	1.357	0.519	1.133	0.019	0
SENEGAL	1_F07	2019-09-07	2019	42	M	3.117	0.093	0.032	0.007	0.096
SENEGAL	1_F08	2019-09-07	2019	26	M	0.016	0.045	0.015	0.008	0.009
SENEGAL	1_G01	2018-11-06	2018	18	F	0.014	0.173	0.025	0.187	0.236
SENEGAL	1_G02	2018-11-05	2018	27	F	1.753	0.086	0	0.098	0
SENEGAL	1_G03	2018-11-06	2018	30	M	0.183	0.102	0.083	0.009	0
SENEGAL	1_G04	2018-11-05	2018	36	M	0.864	0.063	0.071	0.072	0.065
SENEGAL	1_G05	2019-09-07	2019	25	F	0.035	0.085	1.052	0.005	0.194
SENEGAL	1_G06	2019-09-07	2019	41	F	2.375	0.813	0.909	0.09	0.113
SENEGAL	1_G07	2019-09-07	2019	27	M	0.018	0.041	0.12	0.013	0.087
SENEGAL	1_G08	2019-09-07	2019	40	F	0.046	0.048	0.098	0.003	0
SENEGAL	1_H01	2018-11-03	2018	28	F	0.342	0.705	6.679	0	3.287
SENEGAL	1_H02	2018-11-17	2018	35	F	0.051	0.075	0.085	0.052	0.129
SENEGAL	1_H03	2018-11-06	2018	25	M	0.131	0.51	0.069	0.139	0.1
SENEGAL	1_H04	2018-11-05	2018	21	M	0.039	0.162	0.055	0.001	0.112
SENEGAL	1_H05	2019-09-07	2019	45	M	0.027	0.019	0.105	0.07	0
SENEGAL	1_H06	2019-09-07	2019	53	F	3.673	0.86	0.374	0.15	0.157
SENEGAL	1_H07	2019-09-07	2019	57	F	0.061	0.046	0.082	0.118	0
SENEGAL	1_H08	2019-09-07	2019	21	F	0.6	0.055	0.077	0.098	0.052
SENEGAL	4_A01	2019-01-25	2019	73	M	0.053	0.214	0.039	0	0.074
SENEGAL	4_A02	2019-06-07	2019	26	M	5.827	0.333	9.105	0.242	0
SENEGAL	4_A03	2019-05-02	2019	62	M	22.398	0.849	1.205	0	0.185
SENEGAL	4_A04	2019-06-14	2019	33	F	29.478	0.052	49.608	0	0.073
SENEGAL	4_A05	2019-05-28	2019	40	M	0.016	0.512	1.361	0	1.985
SENEGAL	4_A06	2019-07-09	2019	33	F	0.228	0.203	0.694	0.168	0.042
SENEGAL	4_A07	2019-07-09	2019	31	F	0.093	0.05	0.098	0	0
SENEGAL	4_A08	2019-05-28	2019	44	F	0.074	0.065	0.071	0	0.163
SENEGAL	4_A09	2019-05-23	2019	29	F	0.251	1.131	0.287	0.104	0.189
SENEGAL	4_A10	2019-07-02	2019	51	F	0.915	0.831	0.734	0.709	0.108
SENEGAL	4_A11	2019-09-07	2019	23	F	0.583	0.333	1.082	0.202	4.137
SENEGAL	4_A12	2019-09-07	2019	27	F	12.157	0.517	0.717	0.378	1.5
SENEGAL	4_B01	2019-06-12	2019	10	M	0.158	0.186	0.346	0	4.33
SENEGAL	4_B02	2019-06-14	2019	51	F	2.479	0.088	5.318	0.452	0.26
SENEGAL	4_B03	2019-06-17	2019	44	F	0.923	0.031	6.233	0	0
SENEGAL	4_B04	2019-05-27	2019	40	F	2.541	0.352	3.048	0.293	0.773
SENEGAL	4_B05	2019-04-24	2019	67	M	1.901	2.447	6.303	1.02	10.442
SENEGAL	4_B06	2019-07-09	2019	52	F	0.876	0.197	0.041	5.464	0.004
SENEGAL	4_B07	2019-07-09	2019		F	0.075	0.133	0	0.061	0
SENEGAL	4_B08	2019-04-09	2019	55	F	0.074	0.124	0	0.145	0
SENEGAL	4_B09	2019-05-13	2019	36	F	0.044	0.165	0.217	0.029	0.245
SENEGAL	4_B10	2019-05-06	2019	41		0.653	0.196	0.114	0	0.093
SENEGAL	4_B11	2019-09-07	2019	50	F	0.357	2.903	0.726	0.205	0.17
SENEGAL	4_B12	2019-09-07	2019	31	F	0.735	0.305	1.761	0.179	0.148
SENEGAL	4_C01	2019-06-12	2019	0	M	0.176	1.345	0.929	0	0.208
SENEGAL	4_C02	2019-05-27	2019	28	M	1.936	0.142	0.508	3.372	0.274
SENEGAL	4_C03	2019-04-24	2019	76	M	42.791	1.012	7.88	0.421	1.859
SENEGAL	4_C04	2019-06-21	2019	39	F	2.478	0.861	3.418	0	0.704
SENEGAL	4_C05	2019-04-18	2019		M	0.498	0.496	2.889	0.211	3.291
SENEGAL	4_C06	2019-07-09	2019	39	M	0.069	0.042	0.088	0.013	0
SENEGAL	4_C07	2019-07-09	2019	49	F	0.126	0.024	0.393	0.042	0.1
SENEGAL	4_C08	2019-05-29	2019	52	M	0.114	0.104	0	0.134	0
SENEGAL	4_C09	2019-05-15	2019	29	M	0.262	0.057	1.65	0.04	0.074
SENEGAL	4_C10	2019-05-13	2019	22	F	0.173	0.145	0.207	0	0.088
SENEGAL	4_C11	2019-09-09	2019	29	F	0.436	0.591	0.572	0.069	0.22
SENEGAL	4_C12	2019-09-07	2019	53	F	3.502	0.146	1.865	0.065	0.156
SENEGAL	4_D01	2019-04-17	2019	30	F	0.049	2.64	1.407	0	0.158
SENEGAL	4_D02	2019-05-08	2019	18	F	0.232	0.21	0.643	1.248	0.203
SENEGAL	4_D03	2019-06-24	2019	52	F	0.282	0.03	4.955	0.125	0.154
SENEGAL	4_D04	2019-06-21	2019	39	F	2.11	0.61	6.567	0	0.988
SENEGAL	4_D05	2019-05-29	2019	11	F	0.13	0.117	0.15	0.029	0.347
SENEGAL	4_D06	2019-07-09	2019	68	F	0.05	0.068	0.27	0.093	0
SENEGAL	4_D07	2019-07-09	2019	63	F	0.082	0.028	0.109	0.197	0.167
SENEGAL	4_D08	2019-06-17	2019	35	M	0.064	0.083	0.467	0.094	0
SENEGAL	4_D09	2019-04-11	2019	4	M	0.542	0.074	0.026	0	0.086
SENEGAL	4_D10	2019-06-25	2019	33	F	13.979	0.222	0.16	0.072	0.153
SENEGAL	4_D11	2019-09-09	2019	21	M	0.979	0.204	1.085	0.586	0.402
SENEGAL	4_D12	2019-09-07	2019	48	F	1.908	0.715	0.459	0	0.412
SENEGAL	4_E01	2019-06-12	2019	0.6	F	0.059	0.084	0.022	0.024	2.101
SENEGAL	4_E02	2019-03-06	2019	82	M	3.581	0.042	0.892	0.133	0.116
SENEGAL	4_E03	2019-06-14	2019	40	F	0.083	0.029	0.043	0.087	0.038
SENEGAL	4_E04	2019-06-19	2019		F	8.141	0.32	8.111	2.899	0.211
SENEGAL	4_E05	2019-04-11	2019	31	M	3.541	0.683	1.669	0.013	0.121
SENEGAL	4_E06	2019-07-09	2019			0.13	0.063	0.098	0.027	0.148
SENEGAL	4_E07	2019-07-09	2019	52	F	0.327	0.138	0	0.084	0.053
SENEGAL	4_E08	2019-05-03	2019	58	M	0.071	0.131	0.156	0.138	0.121
SENEGAL	4_E09	2019-05-03	2019	13	M	0.181	0.314	6.066	4.148	4.061
SENEGAL	4_E10	2019-06-24	2019	52	F	0.172	0.207	2.102	0.025	0.222
SENEGAL	4_E11	2019-09-07	2019	28	F	1.367	1.833	6.135	0	0.224
SENEGAL	4_E12	2019-09-07	2019	18	F	8.703	0.581	7.821	1.78	0.952
SENEGAL	4_F01	2019-06-17	2019	24	F	0.895	0.581	7.683	0	0.903
SENEGAL	4_F02	2019-06-17	2019	56	F	4.36	0	5.407	5.735	0.252
SENEGAL	4_F03	2019-06-07	2019	50	F	14.347	0.24	23.14	0.279	0.177
SENEGAL	4_F04	2019-04-24	2019		M	6.095	0.438	5.239	4.762	1.134
SENEGAL	4_F05	2019-04-09	2019	59	M	0.776	0.135	2.455	0.042	0.04
SENEGAL	4_F06	2019-07-09	2019	42	M	0.081	0.077	0.099	0.01	0.05
SENEGAL	4_F07	2019-07-09	2019	46	M	1.456	0.044	0.004	0.091	0.038
SENEGAL	4_F08	2019-05-07	2019	0.25	M	0.02	0.036	0	0.121	0.054
SENEGAL	4_F09	2019-05-14	2019	41	F	4.273	1.243	9.26	0.301	1.679
SENEGAL	4_F10	2019-05-27	2019	62	F	0.023	0.127	0.198	0.519	0.016
SENEGAL	4_F11	2019-09-07	2019	23	F	0.092	0.071	0.61	0	0.063
SENEGAL	4_F12	2019-09-07	2019	38	F	0.282	0.117	0.247	0.136	0.135
SENEGAL	4_G01	2019-06-03	2019	24	F	7.906	0.131	17.922	1.292	0.383
SENEGAL	4_G02	2019-06-13	2019	64	F	0.02	0.409	6.297	0	9.647
SENEGAL	4_G03	2019-05-31	2019	46	F	0.118	0	7.713	5.107	0.869
SENEGAL	4_G04	2019-06-20	2019	66	M	0.764	0.872	7.342	0.253	7.516
SENEGAL	4_G05	2019-04-29	2019	27	F	0.542	0.161	20.108	0.073	0.226
SENEGAL	4_G06	2019-07-09	2019	25	F	0.104	0.161	0.256	0.067	0.035
SENEGAL	4_G07	2019-06-19	2019	19	F	0.178	0.125	2.804	0.243	0.02
SENEGAL	4_G08	2019-04-24	2019			1.833	0.077	0.029	0.031	0.022
SENEGAL	4_G09	2019-05-16	2019	29	M	0.208	0.098	1.903	0	0.392
SENEGAL	4_G10	2019-11-06	2019	53	F	0.44	0.287	8.687	0.155	0.661
SENEGAL	4_G11	2019-09-07	2019	50	F	1.186	0.821	6.716	0	0.975
SENEGAL	4_G12	2019-09-07	2019	27	F	0.04	0.146	0.036	0	0.117
SENEGAL	4_H01	2019-06-03	2019	26	M	0.545	0.101	0.916	0.052	0.535
SENEGAL	4_H02	2019-04-07	2019	62	F	0.177	0.142	1.287	5.948	0.192
SENEGAL	4_H03	2019-05-31	2019	23	F	2.012	0.193	9.571	0.819	3.432
SENEGAL	4_H04	2019-06-11	2019	12	F	0.926	4.019	12.925	0.206	2.58
SENEGAL	4_H05	2019-07-09	2019	55	F	0.716	0.215	0.95	0.161	0.448
SENEGAL	4_H06	2019-07-09	2019	39	M	0.042	0.078	0.085	0.062	0
SENEGAL	4_H07	2019-05-03	2019	44	M	0.3	0.267	3.615	0.102	0.062
SENEGAL	4_H08	2019-04-09	2019	40	M	0.068	0.042	0.065	0.221	7.102
SENEGAL	4_H09	2019-05-13	2019		M	0.06	0.367	0.712	0.025	0.137
SENEGAL	4_H10	2019-06-16	2019		F	50.113	0.351	4.138	0.526	0.794
SENEGAL	4_H11	2019-09-07	2019	3	M	0.432	0.426	3.291	0.074	0.721
SENEGAL	4_H12	2019-09-07	2019	25	F	0.611	0.17	1.352	0.214	0.574

## Sheet: XLSTAT_20210419_180918_1_HID
		0	0
		0	0.00174216
		0	0.00174216
		0	0.00348432
		0	0.00348432
		0	0.00522648
		0	0.00522648
		0	0.00696864
		0	0.00696864
		0	0.0087108
		0	0.0087108
		0	0.010453
		0	0.010453
		0	0.0121951
		0	0.0121951
		0	0.0139373
		0	0.0139373
		0	0.0156794
		0	0.0156794
		0	0.0174216
		0	0.0174216
		0	0.0191638
		0	0.0191638
		0	0.0209059
		0	0.0209059
		0	0.0226481
		0	0.0226481
		0	0.0243902
		0	0.0243902
		0	0.0261324
		0	0.0261324
		0	0.0278746
		0	0.0278746
		0	0.0296167
		0	0.0296167
		0	0.0313589
		0	0.0313589
		0	0.033101
		0	0.033101
		0	0.0348432
		0	0.0348432
		0	0.0365854
		0	0.0365854
		0	0.0383275
		0	0.0383275
		0	0.0400697
		0	0.0400697
		0	0.0418118
		0	0.0418118
		0	0.043554
		0	0.043554
		0	0.0452962
		0	0.0452962
		0	0.0470383
		0	0.0470383
		0	0.0487805
		0	0.0487805
		0	0.0505226
		0	0.0505226
		0	0.0522648
		0	0.0522648
		0	0.054007
		0	0.054007
		0	0.0557491
		0	0.0557491
		0	0.0574913
		0	0.0574913
		0	0.0592334
		0	0.0592334
		0	0.0609756
		0	0.0609756
		0	0.0627178
		0	0.0627178
		0	0.0644599
		0	0.0644599
		0	0.0662021
		0	0.0662021
		0	0.0679443
		0	0.0679443
		0	0.0696864
		0	0.0696864
		0	0.0714286
		0	0.0714286
		0	0.0731707
		0	0.0731707
		0	0.0749129
		0	0.0749129
		0	0.0766551
		0	0.0766551
		0	0.0783972
		0	0.0783972
		0	0.0801394
		0	0.0801394
		0	0.0818815
		0	0.0818815
		0	0.0836237
		0	0.0836237
		0	0.0853659
		0	0.0853659
		0	0.087108
		0	0.087108
		0	0.0888502
		0	0.0888502
		0	0.0905923
		0	0.0905923
		0	0.0923345
		0	0.0923345
		0	0.0940767
		0	0.0940767
		0	0.0958188
		0	0.0958188
		0	0.097561
		0	0.097561
		0	0.0993031
		0	0.0993031
		0	0.101045
		0	0.101045
		0	0.102787
		0	0.102787
		0	0.10453
		0	0.10453
		0	0.106272
		0	0.106272
		0	0.108014
		0	0.108014
		0	0.109756
		0	0.109756
		0	0.111498
		0	0.111498
		0	0.11324
		0	0.11324
		0	0.114983
		0	0.114983
		0	0.116725
		0	0.116725
		0	0.118467
		0	0.118467
		0	0.120209
		0	0.120209
		0	0.121951
		0	0.121951
		0	0.123693
		0	0.123693
		0	0.125436
		0	0.125436
		0	0.127178
		0	0.127178
		0	0.12892
		0	0.12892
		0	0.130662
		0	0.130662
		0	0.132404
		0	0.132404
		0	0.134146
		0	0.134146
		0	0.135889
		0	0.135889
		0	0.137631
		0	0.137631
		0	0.139373
		0	0.139373
		0	0.141115
		0	0.141115
		0	0.142857
		0	0.142857
		0	0.144599
		0	0.144599
		0	0.146341
		0	0.146341
		0	0.148084
		0	0.148084
		0	0.149826
		0	0.149826
		0	0.151568
		0.001	0.151568
		0.001	0.15331
		0.001	0.15331
		0.001	0.155052
		0.001	0.155052
		0.001	0.156794
		0.003	0.156794
		0.003	0.158537
		0.003	0.158537
		0.003	0.160279
		0.004	0.160279
		0.004	0.162021
		0.005	0.162021
		0.005	0.163763
		0.005	0.163763
		0.005	0.165505
		0.005	0.165505
		0.005	0.167247
		0.006	0.167247
		0.006	0.16899
		0.006	0.16899
		0.006	0.170732
		0.006	0.170732
		0.006	0.172474
		0.008	0.172474
		0.008	0.174216
		0.01	0.174216
		0.01	0.175958
		0.011	0.175958
		0.011	0.1777
		0.011	0.1777
		0.011	0.179443
		0.014	0.179443
		0.014	0.181185
		0.015	0.181185
		0.015	0.182927
		0.015	0.182927
		0.015	0.184669
		0.015	0.184669
		0.015	0.186411
		0.015	0.186411
		0.015	0.188153
		0.016	0.188153
		0.016	0.189895
		0.017	0.189895
		0.017	0.191638
		0.018	0.191638
		0.018	0.19338
		0.018	0.19338
		0.018	0.195122
		0.022	0.195122
		0.022	0.196864
		0.023	0.196864
		0.023	0.198606
		0.023	0.198606
		0.023	0.200348
		0.024	0.200348
		0.024	0.202091
		0.026	0.202091
		0.026	0.203833
		0.026	0.203833
		0.026	0.205575
		0.026	0.205575
		0.026	0.207317
		0.026	0.207317
		0.026	0.209059
		0.027	0.209059
		0.027	0.210801
		0.028	0.210801
		0.028	0.212544
		0.028	0.212544
		0.028	0.214286
		0.029	0.214286
		0.029	0.216028
		0.03	0.216028
		0.03	0.21777
		0.03	0.21777
		0.03	0.219512
		0.032	0.219512
		0.032	0.221254
		0.032	0.221254
		0.032	0.222997
		0.032	0.222997
		0.032	0.224739
		0.037	0.224739
		0.037	0.226481
		0.038	0.226481
		0.038	0.228223
		0.038	0.228223
		0.038	0.229965
		0.039	0.229965
		0.039	0.231707
		0.04	0.231707
		0.04	0.233449
		0.041	0.233449
		0.041	0.235192
		0.041	0.235192
		0.041	0.236934
		0.041	0.236934
		0.041	0.238676
		0.042	0.238676
		0.042	0.240418
		0.043	0.240418
		0.043	0.24216
		0.044	0.24216
		0.044	0.243902
		0.045	0.243902
		0.045	0.245645
		0.045	0.245645
		0.045	0.247387
		0.047	0.247387
		0.047	0.249129
		0.047	0.249129
		0.047	0.250871
		0.047	0.250871
		0.047	0.252613
		0.048	0.252613
		0.048	0.254355
		0.05	0.254355
		0.05	0.256098
		0.051	0.256098
		0.051	0.25784
		0.051	0.25784
		0.051	0.259582
		0.052	0.259582
		0.052	0.261324
		0.052	0.261324
		0.052	0.263066
		0.053	0.263066
		0.053	0.264808
		0.053	0.264808
		0.053	0.266551
		0.054	0.266551
		0.054	0.268293
		0.054	0.268293
		0.054	0.270035
		0.054	0.270035
		0.054	0.271777
		0.055	0.271777
		0.055	0.273519
		0.056	0.273519
		0.056	0.275261
		0.057	0.275261
		0.057	0.277003
		0.057	0.277003
		0.057	0.278746
		0.058	0.278746
		0.058	0.280488
		0.058	0.280488
		0.058	0.28223
		0.06	0.28223
		0.06	0.283972
		0.06	0.283972
		0.06	0.285714
		0.061	0.285714
		0.061	0.287456
		0.063	0.287456
		0.063	0.289199
		0.063	0.289199
		0.063	0.290941
		0.064	0.290941
		0.064	0.292683
		0.066	0.292683
		0.066	0.294425
		0.066	0.294425
		0.066	0.296167
		0.066	0.296167
		0.066	0.297909
		0.067	0.297909
		0.067	0.299652
		0.067	0.299652
		0.067	0.301394
		0.067	0.301394
		0.067	0.303136
		0.067	0.303136
		0.067	0.304878
		0.068	0.304878
		0.068	0.30662
		0.07	0.30662
		0.07	0.308362
		0.07	0.308362
		0.07	0.310105
		0.07	0.310105
		0.07	0.311847
		0.071	0.311847
		0.071	0.313589
		0.072	0.313589
		0.072	0.315331
		0.072	0.315331
		0.072	0.317073
		0.073	0.317073
		0.073	0.318815
		0.073	0.318815
		0.073	0.320557
		0.074	0.320557
		0.074	0.3223
		0.077	0.3223
		0.077	0.324042
		0.078	0.324042
		0.078	0.325784
		0.079	0.325784
		0.079	0.327526
		0.08	0.327526
		0.08	0.329268
		0.08	0.329268
		0.08	0.33101
		0.082	0.33101
		0.082	0.332753
		0.082	0.332753
		0.082	0.334495
		0.082	0.334495
		0.082	0.336237
		0.083	0.336237
		0.083	0.337979
		0.084	0.337979
		0.084	0.339721
		0.084	0.339721
		0.084	0.341463
		0.085	0.341463
		0.085	0.343206
		0.086	0.343206
		0.086	0.344948
		0.086	0.344948
		0.086	0.34669
		0.087	0.34669
		0.087	0.348432
		0.088	0.348432
		0.088	0.350174
		0.089	0.350174
		0.089	0.351916
		0.089	0.351916
		0.089	0.353659
		0.089	0.353659
		0.089	0.355401
		0.089	0.355401
		0.089	0.357143
		0.091	0.357143
		0.091	0.358885
		0.092	0.358885
		0.092	0.360627
		0.092	0.360627
		0.092	0.362369
		0.094	0.362369
		0.094	0.364111
		0.094	0.364111
		0.094	0.365854
		0.095	0.365854
		0.095	0.367596
		0.095	0.367596
		0.095	0.369338
		0.096	0.369338
		0.096	0.37108
		0.097	0.37108
		0.097	0.372822
		0.098	0.372822
		0.098	0.374564
		0.098	0.374564
		0.098	0.376307
		0.099	0.376307
		0.099	0.378049
		0.103	0.378049
		0.103	0.379791
		0.103	0.379791
		0.103	0.381533
		0.103	0.381533
		0.103	0.383275
		0.103	0.383275
		0.103	0.385017
		0.104	0.385017
		0.104	0.38676
		0.104	0.38676
		0.104	0.388502
		0.105	0.388502
		0.105	0.390244
		0.108	0.390244
		0.108	0.391986
		0.108	0.391986
		0.108	0.393728
		0.108	0.393728
		0.108	0.39547
		0.109	0.39547
		0.109	0.397213
		0.109	0.397213
		0.109	0.398955
		0.109	0.398955
		0.109	0.400697
		0.11	0.400697
		0.11	0.402439
		0.11	0.402439
		0.11	0.404181
		0.111	0.404181
		0.111	0.405923
		0.111	0.405923
		0.111	0.407666
		0.113	0.407666
		0.113	0.409408
		0.113	0.409408
		0.113	0.41115
		0.113	0.41115
		0.113	0.412892
		0.114	0.412892
		0.114	0.414634
		0.114	0.414634
		0.114	0.416376
		0.114	0.416376
		0.114	0.418118
		0.115	0.418118
		0.115	0.419861
		0.115	0.419861
		0.115	0.421603
		0.115	0.421603
		0.115	0.423345
		0.117	0.423345
		0.117	0.425087
		0.117	0.425087
		0.117	0.426829
		0.118	0.426829
		0.118	0.428571
		0.118	0.428571
		0.118	0.430314
		0.121	0.430314
		0.121	0.432056
		0.121	0.432056
		0.121	0.433798
		0.121	0.433798
		0.121	0.43554
		0.123	0.43554
		0.123	0.437282
		0.125	0.437282
		0.125	0.439024
		0.126	0.439024
		0.126	0.440767
		0.126	0.440767
		0.126	0.442509
		0.127	0.442509
		0.127	0.444251
		0.127	0.444251
		0.127	0.445993
		0.127	0.445993
		0.127	0.447735
		0.129	0.447735
		0.129	0.449477
		0.13	0.449477
		0.13	0.45122
		0.131	0.45122
		0.131	0.452962
		0.133	0.452962
		0.133	0.454704
		0.133	0.454704
		0.133	0.456446
		0.133	0.456446
		0.133	0.458188
		0.134	0.458188
		0.134	0.45993
		0.135	0.45993
		0.135	0.461672
		0.136	0.461672
		0.136	0.463415
		0.136	0.463415
		0.136	0.465157
		0.137	0.465157
		0.137	0.466899
		0.138	0.466899
		0.138	0.468641
		0.138	0.468641
		0.138	0.470383
		0.138	0.470383
		0.138	0.472125
		0.139	0.472125
		0.139	0.473868
		0.141	0.473868
		0.141	0.47561
		0.142	0.47561
		0.142	0.477352
		0.145	0.477352
		0.145	0.479094
		0.145	0.479094
		0.145	0.480836
		0.145	0.480836
		0.145	0.482578
		0.147	0.482578
		0.147	0.484321
		0.148	0.484321
		0.148	0.486063
		0.148	0.486063
		0.148	0.487805
		0.148	0.487805
		0.148	0.489547
		0.151	0.489547
		0.151	0.491289
		0.152	0.491289
		0.152	0.493031
		0.153	0.493031
		0.153	0.494774
		0.153	0.494774
		0.153	0.496516
		0.156	0.496516
		0.156	0.498258
		0.157	0.498258
		0.157	0.5
		0.157	0.5
		0.157	0.501742
		0.158	0.501742
		0.158	0.503484
		0.159	0.503484
		0.159	0.505226
		0.159	0.505226
		0.159	0.506969
		0.166	0.506969
		0.166	0.508711
		0.167	0.508711
		0.167	0.510453
		0.168	0.510453
		0.168	0.512195
		0.17	0.512195
		0.17	0.513937
		0.176	0.513937
		0.176	0.515679
		0.176	0.515679
		0.176	0.517422
		0.178	0.517422
		0.178	0.519164
		0.179	0.519164
		0.179	0.520906
		0.179	0.520906
		0.179	0.522648
		0.18	0.522648
		0.18	0.52439
		0.18	0.52439
		0.18	0.526132
		0.18	0.526132
		0.18	0.527875
		0.181	0.527875
		0.181	0.529617
		0.181	0.529617
		0.181	0.531359
		0.181	0.531359
		0.181	0.533101
		0.183	0.533101
		0.183	0.534843
		0.183	0.534843
		0.183	0.536585
		0.186	0.536585
		0.186	0.538328
		0.186	0.538328
		0.186	0.54007
		0.188	0.54007
		0.188	0.541812
		0.191	0.541812
		0.191	0.543554
		0.191	0.543554
		0.191	0.545296
		0.194	0.545296
		0.194	0.547038
		0.196	0.547038
		0.196	0.54878
		0.199	0.54878
		0.199	0.550523
		0.203	0.550523
		0.203	0.552265
		0.203	0.552265
		0.203	0.554007
		0.205	0.554007
		0.205	0.555749
		0.209	0.555749
		0.209	0.557491
		0.209	0.557491
		0.209	0.559233
		0.21	0.559233
		0.21	0.560976
		0.211	0.560976
		0.211	0.562718
		0.215	0.562718
		0.215	0.56446
		0.218	0.56446
		0.218	0.566202
		0.218	0.566202
		0.218	0.567944
		0.219	0.567944
		0.219	0.569686
		0.22	0.569686
		0.22	0.571429
		0.221	0.571429
		0.221	0.573171
		0.222	0.573171
		0.222	0.574913
		0.224	0.574913
		0.224	0.576655
		0.226	0.576655
		0.226	0.578397
		0.227	0.578397
		0.227	0.580139
		0.229	0.580139
		0.229	0.581882
		0.235	0.581882
		0.235	0.583624
		0.238	0.583624
		0.238	0.585366
		0.238	0.585366
		0.238	0.587108
		0.238	0.587108
		0.238	0.58885
		0.24	0.58885
		0.24	0.590592
		0.241	0.590592
		0.241	0.592334
		0.243	0.592334
		0.243	0.594077
		0.247	0.594077
		0.247	0.595819
		0.247	0.595819
		0.247	0.597561
		0.25	0.597561
		0.25	0.599303
		0.251	0.599303
		0.251	0.601045
		0.251	0.601045
		0.251	0.602787
		0.251	0.602787
		0.251	0.60453
		0.252	0.60453
		0.252	0.606272
		0.254	0.606272
		0.254	0.608014
		0.257	0.608014
		0.257	0.609756
		0.258	0.609756
		0.258	0.611498
		0.259	0.611498
		0.259	0.61324
		0.26	0.61324
		0.26	0.614983
		0.261	0.614983
		0.261	0.616725
		0.261	0.616725
		0.261	0.618467
		0.266	0.618467
		0.266	0.620209
		0.267	0.620209
		0.267	0.621951
		0.272	0.621951
		0.272	0.623693
		0.275	0.623693
		0.275	0.625436
		0.276	0.625436
		0.276	0.627178
		0.28	0.627178
		0.28	0.62892
		0.282	0.62892
		0.282	0.630662
		0.287	0.630662
		0.287	0.632404
		0.287	0.632404
		0.287	0.634146
		0.29	0.634146
		0.29	0.635889
		0.29	0.635889
		0.29	0.637631
		0.294	0.637631
		0.294	0.639373
		0.295	0.639373
		0.295	0.641115
		0.298	0.641115
		0.298	0.642857
		0.3	0.642857
		0.3	0.644599
		0.308	0.644599
		0.308	0.646341
		0.308	0.646341
		0.308	0.648084
		0.31	0.648084
		0.31	0.649826
		0.311	0.649826
		0.311	0.651568
		0.323	0.651568
		0.323	0.65331
		0.325	0.65331
		0.325	0.655052
		0.326	0.655052
		0.326	0.656794
		0.327	0.656794
		0.327	0.658537
		0.33	0.658537
		0.33	0.660279
		0.331	0.660279
		0.331	0.662021
		0.332	0.662021
		0.332	0.663763
		0.332	0.663763
		0.332	0.665505
		0.337	0.665505
		0.337	0.667247
		0.341	0.667247
		0.341	0.66899
		0.344	0.66899
		0.344	0.670732
		0.349	0.670732
		0.349	0.672474
		0.351	0.672474
		0.351	0.674216
		0.364	0.674216
		0.364	0.675958
		0.371	0.675958
		0.371	0.6777
		0.371	0.6777
		0.371	0.679443
		0.373	0.679443
		0.373	0.681185
		0.38	0.681185
		0.38	0.682927
		0.382	0.682927
		0.382	0.684669
		0.387	0.684669
		0.387	0.686411
		0.392	0.686411
		0.392	0.688153
		0.394	0.688153
		0.394	0.689895
		0.399	0.689895
		0.399	0.691638
		0.405	0.691638
		0.405	0.69338
		0.417	0.69338
		0.417	0.695122
		0.418	0.695122
		0.418	0.696864
		0.418	0.696864
		0.418	0.698606
		0.424	0.698606
		0.424	0.700348
		0.429	0.700348
		0.429	0.702091
		0.435	0.702091
		0.435	0.703833
		0.438	0.703833
		0.438	0.705575
		0.438	0.705575
		0.438	0.707317
		0.439	0.707317
		0.439	0.709059
		0.445	0.709059
		0.445	0.710801
		0.446	0.710801
		0.446	0.712544
		0.449	0.712544
		0.449	0.714286
		0.452	0.714286
		0.452	0.716028
		0.456	0.716028
		0.456	0.71777
		0.457	0.71777
		0.457	0.719512
		0.461	0.719512
		0.461	0.721254
		0.476	0.721254
		0.476	0.722997
		0.48	0.722997
		0.48	0.724739
		0.498	0.724739
		0.498	0.726481
		0.503	0.726481
		0.503	0.728223
		0.514	0.728223
		0.514	0.729965
		0.527	0.729965
		0.527	0.731707
		0.534	0.731707
		0.534	0.733449
		0.545	0.733449
		0.545	0.735192
		0.548	0.735192
		0.548	0.736934
		0.55	0.736934
		0.55	0.738676
		0.551	0.738676
		0.551	0.740418
		0.559	0.740418
		0.559	0.74216
		0.561	0.74216
		0.561	0.743902
		0.562	0.743902
		0.562	0.745645
		0.569	0.745645
		0.569	0.747387
		0.576	0.747387
		0.576	0.749129
		0.578	0.749129
		0.578	0.750871
		0.584	0.750871
		0.584	0.752613
		0.585	0.752613
		0.585	0.754355
		0.593	0.754355
		0.593	0.756098
		0.601	0.756098
		0.601	0.75784
		0.604	0.75784
		0.604	0.759582
		0.607	0.759582
		0.607	0.761324
		0.609	0.761324
		0.609	0.763066
		0.613	0.763066
		0.613	0.764808
		0.615	0.764808
		0.615	0.766551
		0.619	0.766551
		0.619	0.768293
		0.619	0.768293
		0.619	0.770035
		0.62	0.770035
		0.62	0.771777
		0.642	0.771777
		0.642	0.773519
		0.662	0.773519
		0.662	0.775261
		0.682	0.775261
		0.682	0.777003
		0.704	0.777003
		0.704	0.778746
		0.72	0.778746
		0.72	0.780488
		0.726	0.780488
		0.726	0.78223
		0.729	0.78223
		0.729	0.783972
		0.729	0.783972
		0.729	0.785714
		0.751	0.785714
		0.751	0.787456
		0.775	0.787456
		0.775	0.789199
		0.78	0.789199
		0.78	0.790941
		0.782	0.790941
		0.782	0.792683
		0.786	0.792683
		0.786	0.794425
		0.786	0.794425
		0.786	0.796167
		0.788	0.796167
		0.788	0.797909
		0.807	0.797909
		0.807	0.799652
		0.835	0.799652
		0.835	0.801394
		0.851	0.801394
		0.851	0.803136
		0.853	0.803136
		0.853	0.804878
		0.882	0.804878
		0.882	0.80662
		0.907	0.80662
		0.907	0.808362
		0.928	0.808362
		0.928	0.810105
		0.931	0.810105
		0.931	0.811847
		0.937	0.811847
		0.937	0.813589
		0.945	0.813589
		0.945	0.815331
		0.951	0.815331
		0.951	0.817073
		0.955	0.817073
		0.955	0.818815
		0.96	0.818815
		0.96	0.820557
		0.996	0.820557
		0.996	0.8223
		1.036	0.8223
		1.036	0.824042
		1.044	0.824042
		1.044	0.825784
		1.048	0.825784
		1.048	0.827526
		1.048	0.827526
		1.048	0.829268
		1.071	0.829268
		1.071	0.83101
		1.092	0.83101
		1.092	0.832753
		1.101	0.832753
		1.101	0.834495
		1.126	0.834495
		1.126	0.836237
		1.129	0.836237
		1.129	0.837979
		1.139	0.837979
		1.139	0.839721
		1.174	0.839721
		1.174	0.841463
		1.178	0.841463
		1.178	0.843206
		1.188	0.843206
		1.188	0.844948
		1.196	0.844948
		1.196	0.84669
		1.201	0.84669
		1.201	0.848432
		1.219	0.848432
		1.219	0.850174
		1.223	0.850174
		1.223	0.851916
		1.285	0.851916
		1.285	0.853659
		1.289	0.853659
		1.289	0.855401
		1.395	0.855401
		1.395	0.857143
		1.417	0.857143
		1.417	0.858885
		1.433	0.858885
		1.433	0.860627
		1.436	0.860627
		1.436	0.862369
		1.443	0.862369
		1.443	0.864111
		1.45	0.864111
		1.45	0.865854
		1.472	0.865854
		1.472	0.867596
		1.498	0.867596
		1.498	0.869338
		1.525	0.869338
		1.525	0.87108
		1.543	0.87108
		1.543	0.872822
		1.565	0.872822
		1.565	0.874564
		1.579	0.874564
		1.579	0.876307
		1.625	0.876307
		1.625	0.878049
		1.641	0.878049
		1.641	0.879791
		1.682	0.879791
		1.682	0.881533
		1.684	0.881533
		1.684	0.883275
		1.725	0.883275
		1.725	0.885017
		1.728	0.885017
		1.728	0.88676
		1.829	0.88676
		1.829	0.888502
		1.832	0.888502
		1.832	0.890244
		1.836	0.890244
		1.836	0.891986
		1.878	0.891986
		1.878	0.893728
		1.88	0.893728
		1.88	0.89547
		1.901	0.89547
		1.901	0.897213
		1.972	0.897213
		1.972	0.898955
		2.016	0.898955
		2.016	0.900697
		2.023	0.900697
		2.023	0.902439
		2.054	0.902439
		2.054	0.904181
		2.075	0.904181
		2.075	0.905923
		2.093	0.905923
		2.093	0.907666
		2.188	0.907666
		2.188	0.909408
		2.193	0.909408
		2.193	0.91115
		2.211	0.91115
		2.211	0.912892
		2.276	0.912892
		2.276	0.914634
		2.535	0.914634
		2.535	0.916376
		2.579	0.916376
		2.579	0.918118
		2.59	0.918118
		2.59	0.919861
		2.595	0.919861
		2.595	0.921603
		2.615	0.921603
		2.615	0.923345
		2.662	0.923345
		2.662	0.925087
		2.664	0.925087
		2.664	0.926829
		2.831	0.926829
		2.831	0.928571
		2.925	0.928571
		2.925	0.930314
		3.006	0.930314
		3.006	0.932056
		3.061	0.932056
		3.061	0.933798
		3.22	0.933798
		3.22	0.93554
		3.326	0.93554
		3.326	0.937282
		3.669	0.937282
		3.669	0.939024
		3.68	0.939024
		3.68	0.940767
		3.997	0.940767
		3.997	0.942509
		4.496	0.942509
		4.496	0.944251
		4.57	0.944251
		4.57	0.945993
		4.825	0.945993
		4.825	0.947735
		4.998	0.947735
		4.998	0.949477
		5.189	0.949477
		5.189	0.95122
		5.375	0.95122
		5.375	0.952962
		5.704	0.952962
		5.704	0.954704
		6.06	0.954704
		6.06	0.956446
		6.24	0.956446
		6.24	0.958188
		6.35	0.958188
		6.35	0.95993
		6.403	0.95993
		6.403	0.961672
		6.756	0.961672
		6.756	0.963415
		7.112	0.963415
		7.112	0.965157
		7.281	0.965157
		7.281	0.966899
		7.837	0.966899
		7.837	0.968641
		8.208	0.968641
		8.208	0.970383
		8.421	0.970383
		8.421	0.972125
		8.884	0.972125
		8.884	0.973868
		9.168	0.973868
		9.168	0.97561
		10.258	0.97561
		10.258	0.977352
		10.353	0.977352
		10.353	0.979094
		11.047	0.979094
		11.047	0.980836
		12.83	0.980836
		12.83	0.982578
		13.715	0.982578
		13.715	0.984321
		17.353	0.984321
		17.353	0.986063
		19.087	0.986063
		19.087	0.987805
		19.67	0.987805
		19.67	0.989547
		19.822	0.989547
		19.822	0.991289
		22.59	0.991289
		22.59	0.993031
		23.725	0.993031
		23.725	0.994774
		31.29	0.994774
		31.29	0.996516
		38.176	0.996516
		38.176	0.998258
		44.684	0.998258
		44.684	1

## Sheet: XLSTAT_20210419_180808_1_HID
		0	0
		0	0.00174216
		0	0.00174216
		0	0.00348432
		0	0.00348432
		0	0.00522648
		0	0.00522648
		0	0.00696864
		0	0.00696864
		0	0.0087108
		0	0.0087108
		0	0.010453
		0	0.010453
		0	0.0121951
		0	0.0121951
		0	0.0139373
		0	0.0139373
		0	0.0156794
		0	0.0156794
		0	0.0174216
		0	0.0174216
		0	0.0191638
		0	0.0191638
		0	0.0209059
		0	0.0209059
		0	0.0226481
		0	0.0226481
		0	0.0243902
		0	0.0243902
		0	0.0261324
		0	0.0261324
		0	0.0278746
		0	0.0278746
		0	0.0296167
		0	0.0296167
		0	0.0313589
		0	0.0313589
		0	0.033101
		0	0.033101
		0	0.0348432
		0	0.0348432
		0	0.0365854
		0	0.0365854
		0	0.0383275
		0	0.0383275
		0	0.0400697
		0	0.0400697
		0	0.0418118
		0	0.0418118
		0	0.043554
		0	0.043554
		0	0.0452962
		0	0.0452962
		0	0.0470383
		0	0.0470383
		0	0.0487805
		0	0.0487805
		0	0.0505226
		0	0.0505226
		0	0.0522648
		0	0.0522648
		0	0.054007
		0	0.054007
		0	0.0557491
		0	0.0557491
		0	0.0574913
		0	0.0574913
		0	0.0592334
		0	0.0592334
		0	0.0609756
		0	0.0609756
		0	0.0627178
		0	0.0627178
		0	0.0644599
		0	0.0644599
		0	0.0662021
		0	0.0662021
		0	0.0679443
		0	0.0679443
		0	0.0696864
		0	0.0696864
		0	0.0714286
		0	0.0714286
		0	0.0731707
		0	0.0731707
		0	0.0749129
		0	0.0749129
		0	0.0766551
		0	0.0766551
		0	0.0783972
		0	0.0783972
		0	0.0801394
		0	0.0801394
		0	0.0818815
		0	0.0818815
		0	0.0836237
		0	0.0836237
		0	0.0853659
		0	0.0853659
		0	0.087108
		0	0.087108
		0	0.0888502
		0	0.0888502
		0	0.0905923
		0	0.0905923
		0	0.0923345
		0	0.0923345
		0	0.0940767
		0	0.0940767
		0	0.0958188
		0	0.0958188
		0	0.097561
		0	0.097561
		0	0.0993031
		0	0.0993031
		0	0.101045
		0	0.101045
		0	0.102787
		0	0.102787
		0	0.10453
		0	0.10453
		0	0.106272
		0	0.106272
		0	0.108014
		0	0.108014
		0	0.109756
		0	0.109756
		0	0.111498
		0	0.111498
		0	0.11324
		0	0.11324
		0	0.114983
		0	0.114983
		0	0.116725
		0	0.116725
		0	0.118467
		0	0.118467
		0	0.120209
		0	0.120209
		0	0.121951
		0	0.121951
		0	0.123693
		0	0.123693
		0	0.125436
		0	0.125436
		0	0.127178
		0	0.127178
		0	0.12892
		0	0.12892
		0	0.130662
		0	0.130662
		0	0.132404
		0	0.132404
		0	0.134146
		0	0.134146
		0	0.135889
		0	0.135889
		0	0.137631
		0	0.137631
		0	0.139373
		0	0.139373
		0	0.141115
		0	0.141115
		0	0.142857
		0	0.142857
		0	0.144599
		0	0.144599
		0	0.146341
		0	0.146341
		0	0.148084
		0	0.148084
		0	0.149826
		0	0.149826
		0	0.151568
		0	0.151568
		0	0.15331
		0	0.15331
		0	0.155052
		0	0.155052
		0	0.156794
		0	0.156794
		0	0.158537
		0	0.158537
		0	0.160279
		0	0.160279
		0	0.162021
		0	0.162021
		0	0.163763
		0	0.163763
		0	0.165505
		0	0.165505
		0	0.167247
		0	0.167247
		0	0.16899
		0	0.16899
		0	0.170732
		0	0.170732
		0	0.172474
		0	0.172474
		0	0.174216
		0	0.174216
		0	0.175958
		0	0.175958
		0	0.1777
		0	0.1777
		0	0.179443
		0	0.179443
		0	0.181185
		0	0.181185
		0	0.182927
		0	0.182927
		0	0.184669
		0	0.184669
		0	0.186411
		0	0.186411
		0	0.188153
		0	0.188153
		0	0.189895
		0	0.189895
		0	0.191638
		0	0.191638
		0	0.19338
		0	0.19338
		0	0.195122
		0	0.195122
		0	0.196864
		0	0.196864
		0	0.198606
		0	0.198606
		0	0.200348
		0	0.200348
		0	0.202091
		0	0.202091
		0	0.203833
		0	0.203833
		0	0.205575
		0	0.205575
		0	0.207317
		0	0.207317
		0	0.209059
		0	0.209059
		0	0.210801
		0	0.210801
		0	0.212544
		0	0.212544
		0	0.214286
		0	0.214286
		0	0.216028
		0	0.216028
		0	0.21777
		0	0.21777
		0	0.219512
		0	0.219512
		0	0.221254
		0	0.221254
		0	0.222997
		0	0.222997
		0	0.224739
		0	0.224739
		0	0.226481
		0	0.226481
		0	0.228223
		0	0.228223
		0	0.229965
		0	0.229965
		0	0.231707
		0	0.231707
		0	0.233449
		0	0.233449
		0	0.235192
		0	0.235192
		0	0.236934
		0	0.236934
		0	0.238676
		0	0.238676
		0	0.240418
		0	0.240418
		0	0.24216
		0	0.24216
		0	0.243902
		0	0.243902
		0	0.245645
		0	0.245645
		0	0.247387
		0	0.247387
		0	0.249129
		0	0.249129
		0	0.250871
		0	0.250871
		0	0.252613
		0	0.252613
		0	0.254355
		0	0.254355
		0	0.256098
		0	0.256098
		0	0.25784
		0	0.25784
		0	0.259582
		0.001	0.259582
		0.001	0.261324
		0.001	0.261324
		0.001	0.263066
		0.001	0.263066
		0.001	0.264808
		0.001	0.264808
		0.001	0.266551
		0.002	0.266551
		0.002	0.268293
		0.003	0.268293
		0.003	0.270035
		0.004	0.270035
		0.004	0.271777
		0.004	0.271777
		0.004	0.273519
		0.004	0.273519
		0.004	0.275261
		0.004	0.275261
		0.004	0.277003
		0.005	0.277003
		0.005	0.278746
		0.006	0.278746
		0.006	0.280488
		0.006	0.280488
		0.006	0.28223
		0.006	0.28223
		0.006	0.283972
		0.007	0.283972
		0.007	0.285714
		0.007	0.285714
		0.007	0.287456
		0.009	0.287456
		0.009	0.289199
		0.009	0.289199
		0.009	0.290941
		0.01	0.290941
		0.01	0.292683
		0.011	0.292683
		0.011	0.294425
		0.012	0.294425
		0.012	0.296167
		0.012	0.296167
		0.012	0.297909
		0.013	0.297909
		0.013	0.299652
		0.015	0.299652
		0.015	0.301394
		0.016	0.301394
		0.016	0.303136
		0.016	0.303136
		0.016	0.304878
		0.016	0.304878
		0.016	0.30662
		0.016	0.30662
		0.016	0.308362
		0.017	0.308362
		0.017	0.310105
		0.018	0.310105
		0.018	0.311847
		0.019	0.311847
		0.019	0.313589
		0.02	0.313589
		0.02	0.315331
		0.02	0.315331
		0.02	0.317073
		0.021	0.317073
		0.021	0.318815
		0.021	0.318815
		0.021	0.320557
		0.022	0.320557
		0.022	0.3223
		0.022	0.3223
		0.022	0.324042
		0.022	0.324042
		0.022	0.325784
		0.022	0.325784
		0.022	0.327526
		0.022	0.327526
		0.022	0.329268
		0.023	0.329268
		0.023	0.33101
		0.023	0.33101
		0.023	0.332753
		0.024	0.332753
		0.024	0.334495
		0.025	0.334495
		0.025	0.336237
		0.025	0.336237
		0.025	0.337979
		0.025	0.337979
		0.025	0.339721
		0.026	0.339721
		0.026	0.341463
		0.027	0.341463
		0.027	0.343206
		0.027	0.343206
		0.027	0.344948
		0.028	0.344948
		0.028	0.34669
		0.028	0.34669
		0.028	0.348432
		0.028	0.348432
		0.028	0.350174
		0.028	0.350174
		0.028	0.351916
		0.029	0.351916
		0.029	0.353659
		0.029	0.353659
		0.029	0.355401
		0.03	0.355401
		0.03	0.357143
		0.031	0.357143
		0.031	0.358885
		0.031	0.358885
		0.031	0.360627
		0.032	0.360627
		0.032	0.362369
		0.032	0.362369
		0.032	0.364111
		0.032	0.364111
		0.032	0.365854
		0.033	0.365854
		0.033	0.367596
		0.033	0.367596
		0.033	0.369338
		0.033	0.369338
		0.033	0.37108
		0.034	0.37108
		0.034	0.372822
		0.034	0.372822
		0.034	0.374564
		0.034	0.374564
		0.034	0.376307
		0.034	0.376307
		0.034	0.378049
		0.034	0.378049
		0.034	0.379791
		0.035	0.379791
		0.035	0.381533
		0.035	0.381533
		0.035	0.383275
		0.035	0.383275
		0.035	0.385017
		0.036	0.385017
		0.036	0.38676
		0.036	0.38676
		0.036	0.388502
		0.036	0.388502
		0.036	0.390244
		0.036	0.390244
		0.036	0.391986
		0.036	0.391986
		0.036	0.393728
		0.037	0.393728
		0.037	0.39547
		0.038	0.39547
		0.038	0.397213
		0.038	0.397213
		0.038	0.398955
		0.038	0.398955
		0.038	0.400697
		0.04	0.400697
		0.04	0.402439
		0.04	0.402439
		0.04	0.404181
		0.04	0.404181
		0.04	0.405923
		0.042	0.405923
		0.042	0.407666
		0.043	0.407666
		0.043	0.409408
		0.043	0.409408
		0.043	0.41115
		0.044	0.41115
		0.044	0.412892
		0.044	0.412892
		0.044	0.414634
		0.045	0.414634
		0.045	0.416376
		0.045	0.416376
		0.045	0.418118
		0.045	0.418118
		0.045	0.419861
		0.045	0.419861
		0.045	0.421603
		0.045	0.421603
		0.045	0.423345
		0.046	0.423345
		0.046	0.425087
		0.046	0.425087
		0.046	0.426829
		0.046	0.426829
		0.046	0.428571
		0.047	0.428571
		0.047	0.430314
		0.047	0.430314
		0.047	0.432056
		0.048	0.432056
		0.048	0.433798
		0.048	0.433798
		0.048	0.43554
		0.048	0.43554
		0.048	0.437282
		0.048	0.437282
		0.048	0.439024
		0.049	0.439024
		0.049	0.440767
		0.049	0.440767
		0.049	0.442509
		0.049	0.442509
		0.049	0.444251
		0.049	0.444251
		0.049	0.445993
		0.049	0.445993
		0.049	0.447735
		0.05	0.447735
		0.05	0.449477
		0.051	0.449477
		0.051	0.45122
		0.051	0.45122
		0.051	0.452962
		0.051	0.452962
		0.051	0.454704
		0.051	0.454704
		0.051	0.456446
		0.052	0.456446
		0.052	0.458188
		0.053	0.458188
		0.053	0.45993
		0.053	0.45993
		0.053	0.461672
		0.053	0.461672
		0.053	0.463415
		0.055	0.463415
		0.055	0.465157
		0.055	0.465157
		0.055	0.466899
		0.056	0.466899
		0.056	0.468641
		0.057	0.468641
		0.057	0.470383
		0.057	0.470383
		0.057	0.472125
		0.057	0.472125
		0.057	0.473868
		0.057	0.473868
		0.057	0.47561
		0.057	0.47561
		0.057	0.477352
		0.057	0.477352
		0.057	0.479094
		0.058	0.479094
		0.058	0.480836
		0.058	0.480836
		0.058	0.482578
		0.059	0.482578
		0.059	0.484321
		0.06	0.484321
		0.06	0.486063
		0.06	0.486063
		0.06	0.487805
		0.06	0.487805
		0.06	0.489547
		0.06	0.489547
		0.06	0.491289
		0.06	0.491289
		0.06	0.493031
		0.06	0.493031
		0.06	0.494774
		0.061	0.494774
		0.061	0.496516
		0.062	0.496516
		0.062	0.498258
		0.062	0.498258
		0.062	0.5
		0.062	0.5
		0.062	0.501742
		0.063	0.501742
		0.063	0.503484
		0.063	0.503484
		0.063	0.505226
		0.064	0.505226
		0.064	0.506969
		0.064	0.506969
		0.064	0.508711
		0.064	0.508711
		0.064	0.510453
		0.065	0.510453
		0.065	0.512195
		0.065	0.512195
		0.065	0.513937
		0.065	0.513937
		0.065	0.515679
		0.065	0.515679
		0.065	0.517422
		0.066	0.517422
		0.066	0.519164
		0.066	0.519164
		0.066	0.520906
		0.066	0.520906
		0.066	0.522648
		0.067	0.522648
		0.067	0.52439
		0.067	0.52439
		0.067	0.526132
		0.067	0.526132
		0.067	0.527875
		0.068	0.527875
		0.068	0.529617
		0.069	0.529617
		0.069	0.531359
		0.07	0.531359
		0.07	0.533101
		0.07	0.533101
		0.07	0.534843
		0.071	0.534843
		0.071	0.536585
		0.071	0.536585
		0.071	0.538328
		0.072	0.538328
		0.072	0.54007
		0.072	0.54007
		0.072	0.541812
		0.072	0.541812
		0.072	0.543554
		0.072	0.543554
		0.072	0.545296
		0.073	0.545296
		0.073	0.547038
		0.073	0.547038
		0.073	0.54878
		0.073	0.54878
		0.073	0.550523
		0.074	0.550523
		0.074	0.552265
		0.074	0.552265
		0.074	0.554007
		0.074	0.554007
		0.074	0.555749
		0.075	0.555749
		0.075	0.557491
		0.077	0.557491
		0.077	0.559233
		0.077	0.559233
		0.077	0.560976
		0.078	0.560976
		0.078	0.562718
		0.078	0.562718
		0.078	0.56446
		0.079	0.56446
		0.079	0.566202
		0.08	0.566202
		0.08	0.567944
		0.08	0.567944
		0.08	0.569686
		0.082	0.569686
		0.082	0.571429
		0.083	0.571429
		0.083	0.573171
		0.083	0.573171
		0.083	0.574913
		0.083	0.574913
		0.083	0.576655
		0.085	0.576655
		0.085	0.578397
		0.085	0.578397
		0.085	0.580139
		0.085	0.580139
		0.085	0.581882
		0.085	0.581882
		0.085	0.583624
		0.085	0.583624
		0.085	0.585366
		0.085	0.585366
		0.085	0.587108
		0.086	0.587108
		0.086	0.58885
		0.086	0.58885
		0.086	0.590592
		0.087	0.590592
		0.087	0.592334
		0.087	0.592334
		0.087	0.594077
		0.087	0.594077
		0.087	0.595819
		0.089	0.595819
		0.089	0.597561
		0.091	0.597561
		0.091	0.599303
		0.092	0.599303
		0.092	0.601045
		0.093	0.601045
		0.093	0.602787
		0.094	0.602787
		0.094	0.60453
		0.095	0.60453
		0.095	0.606272
		0.096	0.606272
		0.096	0.608014
		0.096	0.608014
		0.096	0.609756
		0.098	0.609756
		0.098	0.611498
		0.099	0.611498
		0.099	0.61324
		0.099	0.61324
		0.099	0.614983
		0.099	0.614983
		0.099	0.616725
		0.1	0.616725
		0.1	0.618467
		0.101	0.618467
		0.101	0.620209
		0.104	0.620209
		0.104	0.621951
		0.104	0.621951
		0.104	0.623693
		0.106	0.623693
		0.106	0.625436
		0.106	0.625436
		0.106	0.627178
		0.107	0.627178
		0.107	0.62892
		0.108	0.62892
		0.108	0.630662
		0.108	0.630662
		0.108	0.632404
		0.11	0.632404
		0.11	0.634146
		0.111	0.634146
		0.111	0.635889
		0.112	0.635889
		0.112	0.637631
		0.113	0.637631
		0.113	0.639373
		0.114	0.639373
		0.114	0.641115
		0.114	0.641115
		0.114	0.642857
		0.117	0.642857
		0.117	0.644599
		0.117	0.644599
		0.117	0.646341
		0.118	0.646341
		0.118	0.648084
		0.118	0.648084
		0.118	0.649826
		0.119	0.649826
		0.119	0.651568
		0.12	0.651568
		0.12	0.65331
		0.12	0.65331
		0.12	0.655052
		0.121	0.655052
		0.121	0.656794
		0.121	0.656794
		0.121	0.658537
		0.121	0.658537
		0.121	0.660279
		0.122	0.660279
		0.122	0.662021
		0.123	0.662021
		0.123	0.663763
		0.123	0.663763
		0.123	0.665505
		0.125	0.665505
		0.125	0.667247
		0.125	0.667247
		0.125	0.66899
		0.125	0.66899
		0.125	0.670732
		0.127	0.670732
		0.127	0.672474
		0.127	0.672474
		0.127	0.674216
		0.129	0.674216
		0.129	0.675958
		0.13	0.675958
		0.13	0.6777
		0.131	0.6777
		0.131	0.679443
		0.131	0.679443
		0.131	0.681185
		0.131	0.681185
		0.131	0.682927
		0.133	0.682927
		0.133	0.684669
		0.133	0.684669
		0.133	0.686411
		0.134	0.686411
		0.134	0.688153
		0.134	0.688153
		0.134	0.689895
		0.136	0.689895
		0.136	0.691638
		0.137	0.691638
		0.137	0.69338
		0.139	0.69338
		0.139	0.695122
		0.142	0.695122
		0.142	0.696864
		0.142	0.696864
		0.142	0.698606
		0.143	0.698606
		0.143	0.700348
		0.144	0.700348
		0.144	0.702091
		0.145	0.702091
		0.145	0.703833
		0.146	0.703833
		0.146	0.705575
		0.147	0.705575
		0.147	0.707317
		0.148	0.707317
		0.148	0.709059
		0.15	0.709059
		0.15	0.710801
		0.15	0.710801
		0.15	0.712544
		0.151	0.712544
		0.151	0.714286
		0.152	0.714286
		0.152	0.716028
		0.155	0.716028
		0.155	0.71777
		0.157	0.71777
		0.157	0.719512
		0.158	0.719512
		0.158	0.721254
		0.161	0.721254
		0.161	0.722997
		0.162	0.722997
		0.162	0.724739
		0.162	0.724739
		0.162	0.726481
		0.163	0.726481
		0.163	0.728223
		0.164	0.728223
		0.164	0.729965
		0.165	0.729965
		0.165	0.731707
		0.167	0.731707
		0.167	0.733449
		0.168	0.733449
		0.168	0.735192
		0.17	0.735192
		0.17	0.736934
		0.172	0.736934
		0.172	0.738676
		0.172	0.738676
		0.172	0.740418
		0.174	0.740418
		0.174	0.74216
		0.174	0.74216
		0.174	0.743902
		0.176	0.743902
		0.176	0.745645
		0.176	0.745645
		0.176	0.747387
		0.177	0.747387
		0.177	0.749129
		0.183	0.749129
		0.183	0.750871
		0.184	0.750871
		0.184	0.752613
		0.185	0.752613
		0.185	0.754355
		0.185	0.754355
		0.185	0.756098
		0.186	0.756098
		0.186	0.75784
		0.189	0.75784
		0.189	0.759582
		0.189	0.759582
		0.189	0.761324
		0.19	0.761324
		0.19	0.763066
		0.191	0.763066
		0.191	0.764808
		0.193	0.764808
		0.193	0.766551
		0.195	0.766551
		0.195	0.768293
		0.196	0.768293
		0.196	0.770035
		0.198	0.770035
		0.198	0.771777
		0.198	0.771777
		0.198	0.773519
		0.199	0.773519
		0.199	0.775261
		0.202	0.775261
		0.202	0.777003
		0.203	0.777003
		0.203	0.778746
		0.203	0.778746
		0.203	0.780488
		0.206	0.780488
		0.206	0.78223
		0.207	0.78223
		0.207	0.783972
		0.208	0.783972
		0.208	0.785714
		0.208	0.785714
		0.208	0.787456
		0.209	0.787456
		0.209	0.789199
		0.211	0.789199
		0.211	0.790941
		0.211	0.790941
		0.211	0.792683
		0.213	0.792683
		0.213	0.794425
		0.215	0.794425
		0.215	0.796167
		0.217	0.796167
		0.217	0.797909
		0.221	0.797909
		0.221	0.799652
		0.221	0.799652
		0.221	0.801394
		0.221	0.801394
		0.221	0.803136
		0.222	0.803136
		0.222	0.804878
		0.228	0.804878
		0.228	0.80662
		0.23	0.80662
		0.23	0.808362
		0.238	0.808362
		0.238	0.810105
		0.238	0.810105
		0.238	0.811847
		0.239	0.811847
		0.239	0.813589
		0.241	0.813589
		0.241	0.815331
		0.241	0.815331
		0.241	0.817073
		0.242	0.817073
		0.242	0.818815
		0.245	0.818815
		0.245	0.820557
		0.246	0.820557
		0.246	0.8223
		0.246	0.8223
		0.246	0.824042
		0.247	0.824042
		0.247	0.825784
		0.249	0.825784
		0.249	0.827526
		0.249	0.827526
		0.249	0.829268
		0.25	0.829268
		0.25	0.83101
		0.253	0.83101
		0.253	0.832753
		0.257	0.832753
		0.257	0.834495
		0.258	0.834495
		0.258	0.836237
		0.259	0.836237
		0.259	0.837979
		0.26	0.837979
		0.26	0.839721
		0.262	0.839721
		0.262	0.841463
		0.265	0.841463
		0.265	0.843206
		0.27	0.843206
		0.27	0.844948
		0.273	0.844948
		0.273	0.84669
		0.281	0.84669
		0.281	0.848432
		0.281	0.848432
		0.281	0.850174
		0.282	0.850174
		0.282	0.851916
		0.285	0.851916
		0.285	0.853659
		0.285	0.853659
		0.285	0.855401
		0.291	0.855401
		0.291	0.857143
		0.298	0.857143
		0.298	0.858885
		0.305	0.858885
		0.305	0.860627
		0.31	0.860627
		0.31	0.862369
		0.31	0.862369
		0.31	0.864111
		0.311	0.864111
		0.311	0.865854
		0.331	0.865854
		0.331	0.867596
		0.34	0.867596
		0.34	0.869338
		0.341	0.869338
		0.341	0.87108
		0.356	0.87108
		0.356	0.872822
		0.356	0.872822
		0.356	0.874564
		0.357	0.874564
		0.357	0.876307
		0.362	0.876307
		0.362	0.878049
		0.37	0.878049
		0.37	0.879791
		0.37	0.879791
		0.37	0.881533
		0.37	0.881533
		0.37	0.883275
		0.372	0.883275
		0.372	0.885017
		0.372	0.885017
		0.372	0.88676
		0.374	0.88676
		0.374	0.888502
		0.376	0.888502
		0.376	0.890244
		0.377	0.890244
		0.377	0.891986
		0.39	0.891986
		0.39	0.893728
		0.395	0.893728
		0.395	0.89547
		0.395	0.89547
		0.395	0.897213
		0.397	0.897213
		0.397	0.898955
		0.408	0.898955
		0.408	0.900697
		0.413	0.900697
		0.413	0.902439
		0.414	0.902439
		0.414	0.904181
		0.425	0.904181
		0.425	0.905923
		0.437	0.905923
		0.437	0.907666
		0.438	0.907666
		0.438	0.909408
		0.447	0.909408
		0.447	0.91115
		0.451	0.91115
		0.451	0.912892
		0.454	0.912892
		0.454	0.914634
		0.458	0.914634
		0.458	0.916376
		0.459	0.916376
		0.459	0.918118
		0.462	0.918118
		0.462	0.919861
		0.472	0.919861
		0.472	0.921603
		0.474	0.921603
		0.474	0.923345
		0.475	0.923345
		0.475	0.925087
		0.495	0.925087
		0.495	0.926829
		0.504	0.926829
		0.504	0.928571
		0.519	0.928571
		0.519	0.930314
		0.557	0.930314
		0.557	0.932056
		0.56	0.932056
		0.56	0.933798
		0.564	0.933798
		0.564	0.93554
		0.567	0.93554
		0.567	0.937282
		0.582	0.937282
		0.582	0.939024
		0.583	0.939024
		0.583	0.940767
		0.588	0.940767
		0.588	0.942509
		0.631	0.942509
		0.631	0.944251
		0.673	0.944251
		0.673	0.945993
		0.683	0.945993
		0.683	0.947735
		0.719	0.947735
		0.719	0.949477
		0.854	0.949477
		0.854	0.95122
		0.913	0.95122
		0.913	0.952962
		0.968	0.952962
		0.968	0.954704
		1.007	0.954704
		1.007	0.956446
		1.162	0.956446
		1.162	0.958188
		1.164	0.958188
		1.164	0.95993
		1.317	0.95993
		1.317	0.961672
		1.328	0.961672
		1.328	0.963415
		1.352	0.963415
		1.352	0.965157
		1.44	0.965157
		1.44	0.966899
		1.583	0.966899
		1.583	0.968641
		1.625	0.968641
		1.625	0.970383
		1.716	0.970383
		1.716	0.972125
		1.76	0.972125
		1.76	0.973868
		2.004	0.973868
		2.004	0.97561
		2.041	0.97561
		2.041	0.977352
		2.049	0.977352
		2.049	0.979094
		2.117	0.979094
		2.117	0.980836
		2.236	0.980836
		2.236	0.982578
		2.745	0.982578
		2.745	0.984321
		2.914	0.984321
		2.914	0.986063
		3.073	0.986063
		3.073	0.987805
		3.181	0.987805
		3.181	0.989547
		3.442	0.989547
		3.442	0.991289
		3.709	0.991289
		3.709	0.993031
		4.327	0.993031
		4.327	0.994774
		4.629	0.994774
		4.629	0.996516
		8.474	0.996516
		8.474	0.998258
		42.171	0.998258
		42.171	1

## Sheet: XLSTAT_20210419_180619_1_HID
		0	0
		0	0.00174216
		0	0.00174216
		0	0.00348432
		0	0.00348432
		0	0.00522648
		0	0.00522648
		0	0.00696864
		0	0.00696864
		0	0.0087108
		0	0.0087108
		0	0.010453
		0	0.010453
		0	0.0121951
		0	0.0121951
		0	0.0139373
		0	0.0139373
		0	0.0156794
		0	0.0156794
		0	0.0174216
		0	0.0174216
		0	0.0191638
		0	0.0191638
		0	0.0209059
		0	0.0209059
		0	0.0226481
		0	0.0226481
		0	0.0243902
		0	0.0243902
		0	0.0261324
		0	0.0261324
		0	0.0278746
		0	0.0278746
		0	0.0296167
		0	0.0296167
		0	0.0313589
		0	0.0313589
		0	0.033101
		0	0.033101
		0	0.0348432
		0	0.0348432
		0	0.0365854
		0	0.0365854
		0	0.0383275
		0	0.0383275
		0	0.0400697
		0	0.0400697
		0	0.0418118
		0	0.0418118
		0	0.043554
		0	0.043554
		0	0.0452962
		0	0.0452962
		0	0.0470383
		0	0.0470383
		0	0.0487805
		0	0.0487805
		0	0.0505226
		0	0.0505226
		0	0.0522648
		0	0.0522648
		0	0.054007
		0	0.054007
		0	0.0557491
		0	0.0557491
		0	0.0574913
		0	0.0574913
		0	0.0592334
		0	0.0592334
		0	0.0609756
		0	0.0609756
		0	0.0627178
		0.001	0.0627178
		0.001	0.0644599
		0.002	0.0644599
		0.002	0.0662021
		0.002	0.0662021
		0.002	0.0679443
		0.002	0.0679443
		0.002	0.0696864
		0.006	0.0696864
		0.006	0.0714286
		0.006	0.0714286
		0.006	0.0731707
		0.011	0.0731707
		0.011	0.0749129
		0.011	0.0749129
		0.011	0.0766551
		0.016	0.0766551
		0.016	0.0783972
		0.017	0.0783972
		0.017	0.0801394
		0.017	0.0801394
		0.017	0.0818815
		0.02	0.0818815
		0.02	0.0836237
		0.022	0.0836237
		0.022	0.0853659
		0.023	0.0853659
		0.023	0.087108
		0.025	0.087108
		0.025	0.0888502
		0.026	0.0888502
		0.026	0.0905923
		0.028	0.0905923
		0.028	0.0923345
		0.03	0.0923345
		0.03	0.0940767
		0.036	0.0940767
		0.036	0.0958188
		0.037	0.0958188
		0.037	0.097561
		0.038	0.097561
		0.038	0.0993031
		0.04	0.0993031
		0.04	0.101045
		0.043	0.101045
		0.043	0.102787
		0.044	0.102787
		0.044	0.10453
		0.055	0.10453
		0.055	0.106272
		0.056	0.106272
		0.056	0.108014
		0.057	0.108014
		0.057	0.109756
		0.059	0.109756
		0.059	0.111498
		0.063	0.111498
		0.063	0.11324
		0.063	0.11324
		0.063	0.114983
		0.064	0.114983
		0.064	0.116725
		0.065	0.116725
		0.065	0.118467
		0.067	0.118467
		0.067	0.120209
		0.068	0.120209
		0.068	0.121951
		0.069	0.121951
		0.069	0.123693
		0.069	0.123693
		0.069	0.125436
		0.069	0.125436
		0.069	0.127178
		0.072	0.127178
		0.072	0.12892
		0.073	0.12892
		0.073	0.130662
		0.075	0.130662
		0.075	0.132404
		0.076	0.132404
		0.076	0.134146
		0.076	0.134146
		0.076	0.135889
		0.077	0.135889
		0.077	0.137631
		0.079	0.137631
		0.079	0.139373
		0.081	0.139373
		0.081	0.141115
		0.084	0.141115
		0.084	0.142857
		0.088	0.142857
		0.088	0.144599
		0.089	0.144599
		0.089	0.146341
		0.092	0.146341
		0.092	0.148084
		0.092	0.148084
		0.092	0.149826
		0.093	0.149826
		0.093	0.151568
		0.094	0.151568
		0.094	0.15331
		0.097	0.15331
		0.097	0.155052
		0.098	0.155052
		0.098	0.156794
		0.1	0.156794
		0.1	0.158537
		0.103	0.158537
		0.103	0.160279
		0.103	0.160279
		0.103	0.162021
		0.105	0.162021
		0.105	0.163763
		0.105	0.163763
		0.105	0.165505
		0.106	0.165505
		0.106	0.167247
		0.109	0.167247
		0.109	0.16899
		0.11	0.16899
		0.11	0.170732
		0.11	0.170732
		0.11	0.172474
		0.113	0.172474
		0.113	0.174216
		0.117	0.174216
		0.117	0.175958
		0.121	0.175958
		0.121	0.1777
		0.122	0.1777
		0.122	0.179443
		0.123	0.179443
		0.123	0.181185
		0.125	0.181185
		0.125	0.182927
		0.125	0.182927
		0.125	0.184669
		0.126	0.184669
		0.126	0.186411
		0.127	0.186411
		0.127	0.188153
		0.129	0.188153
		0.129	0.189895
		0.137	0.189895
		0.137	0.191638
		0.141	0.191638
		0.141	0.19338
		0.142	0.19338
		0.142	0.195122
		0.142	0.195122
		0.142	0.196864
		0.144	0.196864
		0.144	0.198606
		0.144	0.198606
		0.144	0.200348
		0.146	0.200348
		0.146	0.202091
		0.146	0.202091
		0.146	0.203833
		0.15	0.203833
		0.15	0.205575
		0.151	0.205575
		0.151	0.207317
		0.157	0.207317
		0.157	0.209059
		0.157	0.209059
		0.157	0.210801
		0.16	0.210801
		0.16	0.212544
		0.161	0.212544
		0.161	0.214286
		0.161	0.214286
		0.161	0.216028
		0.162	0.216028
		0.162	0.21777
		0.162	0.21777
		0.162	0.219512
		0.165	0.219512
		0.165	0.221254
		0.166	0.221254
		0.166	0.222997
		0.167	0.222997
		0.167	0.224739
		0.168	0.224739
		0.168	0.226481
		0.169	0.226481
		0.169	0.228223
		0.172	0.228223
		0.172	0.229965
		0.173	0.229965
		0.173	0.231707
		0.176	0.231707
		0.176	0.233449
		0.178	0.233449
		0.178	0.235192
		0.178	0.235192
		0.178	0.236934
		0.181	0.236934
		0.181	0.238676
		0.184	0.238676
		0.184	0.240418
		0.186	0.240418
		0.186	0.24216
		0.189	0.24216
		0.189	0.243902
		0.19	0.243902
		0.19	0.245645
		0.192	0.245645
		0.192	0.247387
		0.194	0.247387
		0.194	0.249129
		0.195	0.249129
		0.195	0.250871
		0.199	0.250871
		0.199	0.252613
		0.203	0.252613
		0.203	0.254355
		0.204	0.254355
		0.204	0.256098
		0.205	0.256098
		0.205	0.25784
		0.207	0.25784
		0.207	0.259582
		0.21	0.259582
		0.21	0.261324
		0.213	0.261324
		0.213	0.263066
		0.216	0.263066
		0.216	0.264808
		0.218	0.264808
		0.218	0.266551
		0.223	0.266551
		0.223	0.268293
		0.224	0.268293
		0.224	0.270035
		0.225	0.270035
		0.225	0.271777
		0.228	0.271777
		0.228	0.273519
		0.23	0.273519
		0.23	0.275261
		0.236	0.275261
		0.236	0.277003
		0.236	0.277003
		0.236	0.278746
		0.236	0.278746
		0.236	0.280488
		0.239	0.280488
		0.239	0.28223
		0.241	0.28223
		0.241	0.283972
		0.241	0.283972
		0.241	0.285714
		0.245	0.285714
		0.245	0.287456
		0.247	0.287456
		0.247	0.289199
		0.247	0.289199
		0.247	0.290941
		0.248	0.290941
		0.248	0.292683
		0.248	0.292683
		0.248	0.294425
		0.255	0.294425
		0.255	0.296167
		0.256	0.296167
		0.256	0.297909
		0.259	0.297909
		0.259	0.299652
		0.26	0.299652
		0.26	0.301394
		0.261	0.301394
		0.261	0.303136
		0.262	0.303136
		0.262	0.304878
		0.263	0.304878
		0.263	0.30662
		0.264	0.30662
		0.264	0.308362
		0.273	0.308362
		0.273	0.310105
		0.278	0.310105
		0.278	0.311847
		0.281	0.311847
		0.281	0.313589
		0.29	0.313589
		0.29	0.315331
		0.291	0.315331
		0.291	0.317073
		0.292	0.317073
		0.292	0.318815
		0.306	0.318815
		0.306	0.320557
		0.311	0.320557
		0.311	0.3223
		0.312	0.3223
		0.312	0.324042
		0.322	0.324042
		0.322	0.325784
		0.329	0.325784
		0.329	0.327526
		0.33	0.327526
		0.33	0.329268
		0.333	0.329268
		0.333	0.33101
		0.337	0.33101
		0.337	0.332753
		0.337	0.332753
		0.337	0.334495
		0.338	0.334495
		0.338	0.336237
		0.338	0.336237
		0.338	0.337979
		0.34	0.337979
		0.34	0.339721
		0.344	0.339721
		0.344	0.341463
		0.347	0.341463
		0.347	0.343206
		0.349	0.343206
		0.349	0.344948
		0.35	0.344948
		0.35	0.34669
		0.352	0.34669
		0.352	0.348432
		0.353	0.348432
		0.353	0.350174
		0.358	0.350174
		0.358	0.351916
		0.363	0.351916
		0.363	0.353659
		0.366	0.353659
		0.366	0.355401
		0.372	0.355401
		0.372	0.357143
		0.379	0.357143
		0.379	0.358885
		0.382	0.358885
		0.382	0.360627
		0.389	0.360627
		0.389	0.362369
		0.391	0.362369
		0.391	0.364111
		0.391	0.364111
		0.391	0.365854
		0.392	0.365854
		0.392	0.367596
		0.394	0.367596
		0.394	0.369338
		0.398	0.369338
		0.398	0.37108
		0.399	0.37108
		0.399	0.372822
		0.404	0.372822
		0.404	0.374564
		0.406	0.374564
		0.406	0.376307
		0.411	0.376307
		0.411	0.378049
		0.413	0.378049
		0.413	0.379791
		0.418	0.379791
		0.418	0.381533
		0.421	0.381533
		0.421	0.383275
		0.428	0.383275
		0.428	0.385017
		0.434	0.385017
		0.434	0.38676
		0.435	0.38676
		0.435	0.388502
		0.435	0.388502
		0.435	0.390244
		0.436	0.390244
		0.436	0.391986
		0.438	0.391986
		0.438	0.393728
		0.44	0.393728
		0.44	0.39547
		0.442	0.39547
		0.442	0.397213
		0.448	0.397213
		0.448	0.398955
		0.452	0.398955
		0.452	0.400697
		0.457	0.400697
		0.457	0.402439
		0.461	0.402439
		0.461	0.404181
		0.474	0.404181
		0.474	0.405923
		0.475	0.405923
		0.475	0.407666
		0.478	0.407666
		0.478	0.409408
		0.481	0.409408
		0.481	0.41115
		0.486	0.41115
		0.486	0.412892
		0.489	0.412892
		0.489	0.414634
		0.511	0.414634
		0.511	0.416376
		0.527	0.416376
		0.527	0.418118
		0.53	0.418118
		0.53	0.419861
		0.535	0.419861
		0.535	0.421603
		0.537	0.421603
		0.537	0.423345
		0.544	0.423345
		0.544	0.425087
		0.544	0.425087
		0.544	0.426829
		0.546	0.426829
		0.546	0.428571
		0.548	0.428571
		0.548	0.430314
		0.55	0.430314
		0.55	0.432056
		0.552	0.432056
		0.552	0.433798
		0.553	0.433798
		0.553	0.43554
		0.562	0.43554
		0.562	0.437282
		0.571	0.437282
		0.571	0.439024
		0.575	0.439024
		0.575	0.440767
		0.585	0.440767
		0.585	0.442509
		0.591	0.442509
		0.591	0.444251
		0.592	0.444251
		0.592	0.445993
		0.608	0.445993
		0.608	0.447735
		0.608	0.447735
		0.608	0.449477
		0.609	0.449477
		0.609	0.45122
		0.613	0.45122
		0.613	0.452962
		0.618	0.452962
		0.618	0.454704
		0.624	0.454704
		0.624	0.456446
		0.638	0.456446
		0.638	0.458188
		0.641	0.458188
		0.641	0.45993
		0.647	0.45993
		0.647	0.461672
		0.658	0.461672
		0.658	0.463415
		0.661	0.463415
		0.661	0.465157
		0.662	0.465157
		0.662	0.466899
		0.663	0.466899
		0.663	0.468641
		0.67	0.468641
		0.67	0.470383
		0.677	0.470383
		0.677	0.472125
		0.679	0.472125
		0.679	0.473868
		0.682	0.473868
		0.682	0.47561
		0.691	0.47561
		0.691	0.477352
		0.691	0.477352
		0.691	0.479094
		0.693	0.479094
		0.693	0.480836
		0.698	0.480836
		0.698	0.482578
		0.704	0.482578
		0.704	0.484321
		0.707	0.484321
		0.707	0.486063
		0.71	0.486063
		0.71	0.487805
		0.716	0.487805
		0.716	0.489547
		0.718	0.489547
		0.718	0.491289
		0.718	0.491289
		0.718	0.493031
		0.731	0.493031
		0.731	0.494774
		0.731	0.494774
		0.731	0.496516
		0.737	0.496516
		0.737	0.498258
		0.762	0.498258
		0.762	0.5
		0.763	0.5
		0.763	0.501742
		0.768	0.501742
		0.768	0.503484
		0.791	0.503484
		0.791	0.505226
		0.792	0.505226
		0.792	0.506969
		0.806	0.506969
		0.806	0.508711
		0.813	0.508711
		0.813	0.510453
		0.815	0.510453
		0.815	0.512195
		0.818	0.512195
		0.818	0.513937
		0.818	0.513937
		0.818	0.515679
		0.82	0.515679
		0.82	0.517422
		0.828	0.517422
		0.828	0.519164
		0.832	0.519164
		0.832	0.520906
		0.839	0.520906
		0.839	0.522648
		0.845	0.522648
		0.845	0.52439
		0.881	0.52439
		0.881	0.526132
		0.887	0.526132
		0.887	0.527875
		0.888	0.527875
		0.888	0.529617
		0.888	0.529617
		0.888	0.531359
		0.893	0.531359
		0.893	0.533101
		0.926	0.533101
		0.926	0.534843
		0.93	0.534843
		0.93	0.536585
		0.937	0.536585
		0.937	0.538328
		0.94	0.538328
		0.94	0.54007
		0.947	0.54007
		0.947	0.541812
		0.952	0.541812
		0.952	0.543554
		0.953	0.543554
		0.953	0.545296
		0.953	0.545296
		0.953	0.547038
		0.958	0.547038
		0.958	0.54878
		0.973	0.54878
		0.973	0.550523
		0.984	0.550523
		0.984	0.552265
		1.018	0.552265
		1.018	0.554007
		1.021	0.554007
		1.021	0.555749
		1.024	0.555749
		1.024	0.557491
		1.04	0.557491
		1.04	0.559233
		1.055	0.559233
		1.055	0.560976
		1.057	0.560976
		1.057	0.562718
		1.057	0.562718
		1.057	0.56446
		1.058	0.56446
		1.058	0.566202
		1.094	0.566202
		1.094	0.567944
		1.106	0.567944
		1.106	0.569686
		1.107	0.569686
		1.107	0.571429
		1.149	0.571429
		1.149	0.573171
		1.205	0.573171
		1.205	0.574913
		1.205	0.574913
		1.205	0.576655
		1.215	0.576655
		1.215	0.578397
		1.219	0.578397
		1.219	0.580139
		1.22	0.580139
		1.22	0.581882
		1.245	0.581882
		1.245	0.583624
		1.28	0.583624
		1.28	0.585366
		1.288	0.585366
		1.288	0.587108
		1.297	0.587108
		1.297	0.58885
		1.353	0.58885
		1.353	0.590592
		1.38	0.590592
		1.38	0.592334
		1.38	0.592334
		1.38	0.594077
		1.392	0.594077
		1.392	0.595819
		1.396	0.595819
		1.396	0.597561
		1.418	0.597561
		1.418	0.599303
		1.434	0.599303
		1.434	0.601045
		1.435	0.601045
		1.435	0.602787
		1.438	0.602787
		1.438	0.60453
		1.44	0.60453
		1.44	0.606272
		1.44	0.606272
		1.44	0.608014
		1.462	0.608014
		1.462	0.609756
		1.463	0.609756
		1.463	0.611498
		1.517	0.611498
		1.517	0.61324
		1.527	0.61324
		1.527	0.614983
		1.544	0.614983
		1.544	0.616725
		1.582	0.616725
		1.582	0.618467
		1.585	0.618467
		1.585	0.620209
		1.585	0.620209
		1.585	0.621951
		1.592	0.621951
		1.592	0.623693
		1.659	0.623693
		1.659	0.625436
		1.66	0.625436
		1.66	0.627178
		1.681	0.627178
		1.681	0.62892
		1.686	0.62892
		1.686	0.630662
		1.695	0.630662
		1.695	0.632404
		1.716	0.632404
		1.716	0.634146
		1.726	0.634146
		1.726	0.635889
		1.731	0.635889
		1.731	0.637631
		1.752	0.637631
		1.752	0.639373
		1.764	0.639373
		1.764	0.641115
		1.784	0.641115
		1.784	0.642857
		1.792	0.642857
		1.792	0.644599
		1.803	0.644599
		1.803	0.646341
		1.864	0.646341
		1.864	0.648084
		1.871	0.648084
		1.871	0.649826
		1.88	0.649826
		1.88	0.651568
		1.895	0.651568
		1.895	0.65331
		1.895	0.65331
		1.895	0.655052
		1.907	0.655052
		1.907	0.656794
		1.917	0.656794
		1.917	0.658537
		1.951	0.658537
		1.951	0.660279
		1.956	0.660279
		1.956	0.662021
		1.977	0.662021
		1.977	0.663763
		1.984	0.663763
		1.984	0.665505
		2.004	0.665505
		2.004	0.667247
		2.04	0.667247
		2.04	0.66899
		2.052	0.66899
		2.052	0.670732
		2.069	0.670732
		2.069	0.672474
		2.082	0.672474
		2.082	0.674216
		2.085	0.674216
		2.085	0.675958
		2.103	0.675958
		2.103	0.6777
		2.105	0.6777
		2.105	0.679443
		2.11	0.679443
		2.11	0.681185
		2.117	0.681185
		2.117	0.682927
		2.128	0.682927
		2.128	0.684669
		2.173	0.684669
		2.173	0.686411
		2.175	0.686411
		2.175	0.688153
		2.188	0.688153
		2.188	0.689895
		2.198	0.689895
		2.198	0.691638
		2.206	0.691638
		2.206	0.69338
		2.223	0.69338
		2.223	0.695122
		2.224	0.695122
		2.224	0.696864
		2.229	0.696864
		2.229	0.698606
		2.235	0.698606
		2.235	0.700348
		2.242	0.700348
		2.242	0.702091
		2.272	0.702091
		2.272	0.703833
		2.298	0.703833
		2.298	0.705575
		2.318	0.705575
		2.318	0.707317
		2.32	0.707317
		2.32	0.709059
		2.333	0.709059
		2.333	0.710801
		2.347	0.710801
		2.347	0.712544
		2.362	0.712544
		2.362	0.714286
		2.365	0.714286
		2.365	0.716028
		2.404	0.716028
		2.404	0.71777
		2.405	0.71777
		2.405	0.719512
		2.432	0.719512
		2.432	0.721254
		2.432	0.721254
		2.432	0.722997
		2.45	0.722997
		2.45	0.724739
		2.5	0.724739
		2.5	0.726481
		2.504	0.726481
		2.504	0.728223
		2.54	0.728223
		2.54	0.729965
		2.548	0.729965
		2.548	0.731707
		2.569	0.731707
		2.569	0.733449
		2.576	0.733449
		2.576	0.735192
		2.62	0.735192
		2.62	0.736934
		2.624	0.736934
		2.624	0.738676
		2.648	0.738676
		2.648	0.740418
		2.737	0.740418
		2.737	0.74216
		2.753	0.74216
		2.753	0.743902
		2.772	0.743902
		2.772	0.745645
		2.773	0.745645
		2.773	0.747387
		2.817	0.747387
		2.817	0.749129
		2.863	0.749129
		2.863	0.750871
		2.88	0.750871
		2.88	0.752613
		2.907	0.752613
		2.907	0.754355
		2.961	0.754355
		2.961	0.756098
		2.982	0.756098
		2.982	0.75784
		3.047	0.75784
		3.047	0.759582
		3.065	0.759582
		3.065	0.761324
		3.07	0.761324
		3.07	0.763066
		3.074	0.763066
		3.074	0.764808
		3.096	0.764808
		3.096	0.766551
		3.148	0.766551
		3.148	0.768293
		3.166	0.768293
		3.166	0.770035
		3.169	0.770035
		3.169	0.771777
		3.181	0.771777
		3.181	0.773519
		3.224	0.773519
		3.224	0.775261
		3.229	0.775261
		3.229	0.777003
		3.239	0.777003
		3.239	0.778746
		3.286	0.778746
		3.286	0.780488
		3.289	0.780488
		3.289	0.78223
		3.294	0.78223
		3.294	0.783972
		3.334	0.783972
		3.334	0.785714
		3.365	0.785714
		3.365	0.787456
		3.386	0.787456
		3.386	0.789199
		3.442	0.789199
		3.442	0.790941
		3.455	0.790941
		3.455	0.792683
		3.569	0.792683
		3.569	0.794425
		3.579	0.794425
		3.579	0.796167
		3.592	0.796167
		3.592	0.797909
		3.613	0.797909
		3.613	0.799652
		3.683	0.799652
		3.683	0.801394
		3.706	0.801394
		3.706	0.803136
		3.722	0.803136
		3.722	0.804878
		3.784	0.804878
		3.784	0.80662
		3.807	0.80662
		3.807	0.808362
		3.841	0.808362
		3.841	0.810105
		3.898	0.810105
		3.898	0.811847
		3.982	0.811847
		3.982	0.813589
		4.001	0.813589
		4.001	0.815331
		4.003	0.815331
		4.003	0.817073
		4.012	0.817073
		4.012	0.818815
		4.08	0.818815
		4.08	0.820557
		4.082	0.820557
		4.082	0.8223
		4.09	0.8223
		4.09	0.824042
		4.115	0.824042
		4.115	0.825784
		4.132	0.825784
		4.132	0.827526
		4.152	0.827526
		4.152	0.829268
		4.293	0.829268
		4.293	0.83101
		4.356	0.83101
		4.356	0.832753
		4.487	0.832753
		4.487	0.834495
		4.533	0.834495
		4.533	0.836237
		4.589	0.836237
		4.589	0.837979
		4.601	0.837979
		4.601	0.839721
		4.604	0.839721
		4.604	0.841463
		4.613	0.841463
		4.613	0.843206
		4.795	0.843206
		4.795	0.844948
		4.804	0.844948
		4.804	0.84669
		4.832	0.84669
		4.832	0.848432
		4.871	0.848432
		4.871	0.850174
		4.951	0.850174
		4.951	0.851916
		5.037	0.851916
		5.037	0.853659
		5.094	0.853659
		5.094	0.855401
		5.151	0.855401
		5.151	0.857143
		5.194	0.857143
		5.194	0.858885
		5.213	0.858885
		5.213	0.860627
		5.281	0.860627
		5.281	0.862369
		5.392	0.862369
		5.392	0.864111
		5.405	0.864111
		5.405	0.865854
		5.415	0.865854
		5.415	0.867596
		5.569	0.867596
		5.569	0.869338
		5.594	0.869338
		5.594	0.87108
		5.607	0.87108
		5.607	0.872822
		5.627	0.872822
		5.627	0.874564
		5.687	0.874564
		5.687	0.876307
		5.778	0.876307
		5.778	0.878049
		5.838	0.878049
		5.838	0.879791
		5.841	0.879791
		5.841	0.881533
		6.044	0.881533
		6.044	0.883275
		6.475	0.883275
		6.475	0.885017
		6.893	0.885017
		6.893	0.88676
		7.192	0.88676
		7.192	0.888502
		7.828	0.888502
		7.828	0.890244
		7.963	0.890244
		7.963	0.891986
		8.013	0.891986
		8.013	0.893728
		8.029	0.893728
		8.029	0.89547
		8.118	0.89547
		8.118	0.897213
		8.3	0.897213
		8.3	0.898955
		8.309	0.898955
		8.309	0.900697
		8.353	0.900697
		8.353	0.902439
		8.369	0.902439
		8.369	0.904181
		8.789	0.904181
		8.789	0.905923
		8.875	0.905923
		8.875	0.907666
		8.897	0.907666
		8.897	0.909408
		9.1	0.909408
		9.1	0.91115
		9.281	0.91115
		9.281	0.912892
		9.296	0.912892
		9.296	0.914634
		9.402	0.914634
		9.402	0.916376
		9.429	0.916376
		9.429	0.918118
		9.957	0.918118
		9.957	0.919861
		9.966	0.919861
		9.966	0.921603
		10.546	0.921603
		10.546	0.923345
		10.826	0.923345
		10.826	0.925087
		10.905	0.925087
		10.905	0.926829
		11.267	0.926829
		11.267	0.928571
		11.654	0.928571
		11.654	0.930314
		11.706	0.930314
		11.706	0.932056
		11.808	0.932056
		11.808	0.933798
		12.08	0.933798
		12.08	0.93554
		13.112	0.93554
		13.112	0.937282
		13.594	0.937282
		13.594	0.939024
		14.507	0.939024
		14.507	0.940767
		14.737	0.940767
		14.737	0.942509
		15.144	0.942509
		15.144	0.944251
		15.602	0.944251
		15.602	0.945993
		15.962	0.945993
		15.962	0.947735
		16.18	0.947735
		16.18	0.949477
		16.831	0.949477
		16.831	0.95122
		18.754	0.95122
		18.754	0.952962
		19.606	0.952962
		19.606	0.954704
		20.194	0.954704
		20.194	0.956446
		20.367	0.956446
		20.367	0.958188
		20.834	0.958188
		20.834	0.95993
		21.245	0.95993
		21.245	0.961672
		21.986	0.961672
		21.986	0.963415
		22.447	0.963415
		22.447	0.965157
		22.989	0.965157
		22.989	0.966899
		23.834	0.966899
		23.834	0.968641
		24.103	0.968641
		24.103	0.970383
		25.046	0.970383
		25.046	0.972125
		25.439	0.972125
		25.439	0.973868
		25.543	0.973868
		25.543	0.97561
		26.911	0.97561
		26.911	0.977352
		26.971	0.977352
		26.971	0.979094
		30.297	0.979094
		30.297	0.980836
		33.958	0.980836
		33.958	0.982578
		37.606	0.982578
		37.606	0.984321
		39.099	0.984321
		39.099	0.986063
		43.389	0.986063
		43.389	0.987805
		43.957	0.987805
		43.957	0.989547
		44.782	0.989547
		44.782	0.991289
		50.753	0.991289
		50.753	0.993031
		52.034	0.993031
		52.034	0.994774
		57.114	0.994774
		57.114	0.996516
		61.511	0.996516
		61.511	0.998258
		65.583	0.998258
		65.583	1
